# Supplementary material for: Parsimonious root systems and better root distribution can improve biomass production and yield of soybean
Source: PLoS One. 2022 Jun 23;17(6):e0270109. doi: 10.1371/journal.pone.0270109 (PMC9223306; doi:10.1371/journal.pone.0270109)
Supplement: S1 Table — (XLSX) [file pone.0270109.s002.xlsx]

## Sheet: Details of field operation
Characteristics	Pendleton, SC		Florence, SC
	2019	2020	2019	2020
Soil type	Cecil sandy loam (clayey, kaolinitic, thermic Typic Hapludults)	Cecil sandy loam (clayey, kaolinitic, thermic Typic Hapludults)	Norfolk loamy sand (fine-loamy, siliceous, thermic Typic Kandiudults)	Bonneau sand (loamy, siliceous, subactive, thermic Arenic Paleudults)
Previous crops for the experimental site	Soybean from June to November in 2018	Maize (Zea mays L.) from March to September in 2019	Maize from April to October in 2018, Wheat (Triticum aestivum L.) from October 2018 to April 2019	Cotton (Gossypium hirsutum L.) from May to September in 2019, wheat from October 2019 to April 2020
Tillage	Conventional tillage using a disk plow one week before planting	Conventional tillage using a disk plow one week before planting	No-till	Strip-tillage using a disk-plow one week before planting
Fertilizer application	0-0-60 (N-P-KCl) at the rate of 414 kg ha-1 one week prior to planting	0-0-60 (N-P-KCl) at the rate of 414 kg ha-1 one week prior to planting	Chicken litter at the rate of 5604 kg ha-1 one week prior to planting	Chicken litter at the rate of 5604 kg ha-1 one week prior to planting
Pre-emergent herbicide application	1. Envive (Chloroimuron ethyl, Ethyl 2-[[[[(4-chloro-6-methoxypyrimidin-2-yl)amino]carbonyl]amino]sulfonyl]benzoate, Flumioxazin, 2-[7-fluor-3,4-dihydro-3oxo-4-(2-propynyl)-2H-1,4-benzoxazin-6-yl]-4,5,6,7-tetrahydro1H-isoindole-1,3(2H)-dione and Thifensulfuron methyl, Methyl 3-[[[[(4-methoxy-6-methyl-1,3,5- triazin-2-yl)amino]carbonyl]amino] sulfonyl]-2-thiophenecarboxylate) (Dupont, Wilmington, …	1. Boundary® 6.5 EC (S-metolachor and Metribuzin) (Syngenta Crop Protection, Greensboro, NC, USA) at the rate of 1.4 L ha-1 one day after planting	Roundup (Glyphosate, N-(phosphonomethyl)glycine) (Monsanto, St. Louis, MO, USA) at the rate of 2.34 L ha–1 one week prior to planting	Roundup (Glyphosate, N-(phosphonomethyl)glycine) (Monsanto, St. Louis, MO, USA) at the rate of 2.34 L ha–1 two days prior to planting
	2. Prowl® H2O (pendimethalin: N-(1-ethylpropyl)-3,4-dimethyl-2,6-dinitrobenzenamine) (BASF Corporation, Research Triangle Park, NC, USA) at the rate of 2.8 L ha-1 on the day of planting	2. Prowl® H2O (pendimethalin: N-(1-ethylpropyl)-3,4-dimethyl-2,6-dinitrobenzenamine) (BASF Corporation, Research Triangle Park, NC, USA) at the rate of 2.8 L ha-1 one day after planting
Post-emergent herbicide application†	None	1. Reflex (Sodium salt of fomesafen 5-[2-chloro-4-(trifluoromethyl)phenoxy]-N-(methylsulfonyl)-2-nitrobenzamide) (Syngenta, Wilmington, DE, USA) at the rate of 2.1 L ha-1 at 76 days after planting	None	None
		2. Select Max® ((E)-2-[1-[[(3-chloro-2-propenyl)oxy]imino]propyl]-5-[2-(ethylthio)propyl]-3-hydroxy-2-cyclohexen-1-one) (Valent USA, Snellville, GA, USA) at the rate of 0.58 L ha-1 at 76 days after planting
Pesticide application	Bifenthrin 2EC ((2 methyl[1,1–biphenyl]-3-yl)methyl 3-(2-chloro-3,3,3- trifluoro-1-propenyl)-2,2-dimethyl-cyclopropanecarboxylate) (Willowood LLC, Roseburg, OR, USA) at the rate of 0.44 L ha-1 at 85 days after planting to control kudzu bug (Megacopta cribraria)	Lambda-Cy 1EC (Lambda-cyhalothrin [1α(S*),3α(Z)]-(±)-cyano-(3-phenoxyphenyl) methyl-3-(2-chloro-3,3,3,-trifluoro-1-propenyl)-2,2-dimethylcyclopropanecarboxylate) (Willowood LLC, Roseburg, OR) at the rate of 0.14 L ha-1 at 113 days after planting to control kudzu bug	None	None
Plot size	6.1 m by 3.0 m	6.1 m by 3.0 m	6.1 m by 3.0 m	6.1 m by 3.0 m
Planting date	27 June 2019	2 June 2020	11 June 2019	15 June 2020
Planting depth	4 cm	4 cm	4 cm	4 cm
Type of planter	4-row cone planter (Almaco, Nevada, IA, USA)	4-row cone planter (Almaco, Nevada, IA, USA)	4-row dynamic disc planter (Wintersteiger, Salt Lake City, UT, USA)	4-row dynamic disc planter (Wintersteiger, Salt Lake City, UT, USA)
Seeding rate	400,417 seeds ha-1	430,556 seeds ha-1	387,500 seeds ha-1	430,556 seeds ha-1
Row spacing	1 m	1 m	1 m	1 m
Number of rows per plot	4	4	4	4
† In addition to post-emergent application of herbicides, hand-weeding was performed at both locations whenever needed.
