# Supplementary material for: Parsimonious root systems and better root distribution can improve biomass production and yield of soybean
Source: PLoS One. 2022 Jun 23;17(6):e0270109. doi: 10.1371/journal.pone.0270109 (PMC9223306; doi:10.1371/journal.pone.0270109)
Supplement: S2 Table — (XLSX) [file pone.0270109.s003.xlsx]

## Sheet: Biomass
Location	Year	Days after planting	Plot	Genotype	Replication	Biomass (kg ha-1)
Pendleton	2019	118	101	NC-Raleigh	1	3140.16
Pendleton	2019	118	102	N09-12854	1	1844.29
Pendleton	2019	118	103	R01-581F	1	3425.2
Pendleton	2019	118	104	NC-Roy	1	1998.62
Pendleton	2019	118	105	N06-7023	1	1375.2
Pendleton	2019	118	106	N09-13890	1	4579.33
Pendleton	2019	118	107	SC07-1518RR	1	3872.05
Pendleton	2019	118	108	Crockett	1	3124.41
Pendleton	2019	118	109	Boggs	1	2858.76
Pendleton	2019	118	111	USDA-N8002	1	4604.13
Pendleton	2019	118	112	SC-14-1127	1	3148.82
Pendleton	2019	118	201	N09-12854	2	5609.45
Pendleton	2019	118	203	NC-Roy	2	2450.2
Pendleton	2019	118	204	N06-7023	2	.
Pendleton	2019	118	205	N09-13890	2	3394.49
Pendleton	2019	118	206	SC07-1518RR	2	5503.94
Pendleton	2019	118	207	Crockett	2	5161.42
Pendleton	2019	118	208	SC-14-1127	2	4266.73
Pendleton	2019	118	209	R01-581F	2	3612.6
Pendleton	2019	118	210	USDA-N8002	2	2585.04
Pendleton	2019	118	211	NC-Raleigh	2	3735.04
Pendleton	2019	118	212	Boggs	2	7235.73
Pendleton	2019	118	301	N09-13890	3	3039.37
Pendleton	2019	118	302	R01-581F	3	1492.91
Pendleton	2019	118	303	NC-Raleigh	3	1584.25
Pendleton	2019	118	304	SC07-1518RR	3	2151.97
Pendleton	2019	118	305	USDA-N8002	3	2747.83
Pendleton	2019	118	306	Crockett	3	3080.31
Pendleton	2019	118	307	Boggs	3	3618.11
Pendleton	2019	118	308	N09-12854	3	1929.13
Pendleton	2019	118	309	N06-7023	3	2805.12
Pendleton	2019	118	310	NC-Roy	3	4897.74
Pendleton	2019	118	312	SC-14-1127	3	4300.89
Pendleton	2019	118	401	N06-7023	4	.
Pendleton	2019	118	402	SC07-1518RR	4	4547.24
Pendleton	2019	118	404	Crockett	4	4737.4
Pendleton	2019	118	405	NC-Raleigh	4	3267.52
Pendleton	2019	118	406	N09-13890	4	3452.76
Pendleton	2019	118	407	NC-Roy	4	4414.96
Pendleton	2019	118	408	SC-14-1127	4	3178.35
Pendleton	2019	118	409	N09-12854	4	5478.35
Pendleton	2019	118	410	USDA-N8002	4	4745.18
Pendleton	2019	118	411	R01-581F	4	.
Pendleton	2019	118	412	Boggs	4	3956.1
Pendleton	2019	118	502	USDA-N8002	5	2665.94
Pendleton	2019	118	503	SC-14-1127	5	5194.49
Pendleton	2019	118	504	NC-Roy	5	3272.64
Pendleton	2019	118	505	N09-12854	5	4448.82
Pendleton	2019	118	506	Boggs	5	3374.7
Pendleton	2019	118	507	NC-Raleigh	5	3153.44
Pendleton	2019	118	508	N06-7023	5	2715.35
Pendleton	2019	118	509	Crockett	5	5097.64
Pendleton	2019	118	510	N09-13890	5	5625.98
Pendleton	2019	118	511	SC07-1518RR	5	4016.73
Pendleton	2019	118	512	R01-581F	5	.
Pendleton	2019	130	101	NC-Raleigh	1	.
Pendleton	2019	130	102	N09-12854	1	1660.04
Pendleton	2019	130	103	R01-581F	1	3885.83
Pendleton	2019	130	104	NC-Roy	1	2510.43
Pendleton	2019	130	105	N06-7023	1	1495.08
Pendleton	2019	130	106	N09-13890	1	3225
Pendleton	2019	130	107	SC07-1518RR	1	3627.46
Pendleton	2019	130	108	Crockett	1	2680.31
Pendleton	2019	130	109	Boggs	1	3816.54
Pendleton	2019	130	111	USDA-N8002	1	3616.73
Pendleton	2019	130	112	SC-14-1127	1	.
Pendleton	2019	130	201	N09-12854	2	5972.83
Pendleton	2019	130	203	NC-Roy	2	1642.32
Pendleton	2019	130	204	N06-7023	2	.
Pendleton	2019	130	205	N09-13890	2	3235.04
Pendleton	2019	130	206	SC07-1518RR	2	.
Pendleton	2019	130	207	Crockett	2	3949.61
Pendleton	2019	130	208	SC-14-1127	2	.
Pendleton	2019	130	209	R01-581F	2	2560.63
Pendleton	2019	130	210	USDA-N8002	2	2163.39
Pendleton	2019	130	211	NC-Raleigh	2	.
Pendleton	2019	130	212	Boggs	2	5139.86
Pendleton	2019	130	301	N09-13890	3	5391.73
Pendleton	2019	130	302	R01-581F	3	1502.36
Pendleton	2019	130	303	NC-Raleigh	3	.
Pendleton	2019	130	304	SC07-1518RR	3	.
Pendleton	2019	130	305	USDA-N8002	3	4134.74
Pendleton	2019	130	306	Crockett	3	2924.41
Pendleton	2019	130	307	Boggs	3	2929.13
Pendleton	2019	130	308	N09-12854	3	2460.63
Pendleton	2019	130	309	N06-7023	3	2861.22
Pendleton	2019	130	310	NC-Roy	3	5582.19
Pendleton	2019	130	312	SC-14-1127	3	3485.14
Pendleton	2019	130	401	N06-7023	4	.
Pendleton	2019	130	402	SC07-1518RR	4	4755.91
Pendleton	2019	130	404	Crockett	4	5336.81
Pendleton	2019	130	405	NC-Raleigh	4	3205.81
Pendleton	2019	130	406	N09-13890	4	.
Pendleton	2019	130	407	NC-Roy	4	5803.94
Pendleton	2019	130	408	SC-14-1127	4	4007.48
Pendleton	2019	130	409	N09-12854	4	5987.2
Pendleton	2019	130	410	USDA-N8002	4	3120.96
Pendleton	2019	130	411	R01-581F	4	.
Pendleton	2019	130	412	Boggs	4	.
Pendleton	2019	130	502	USDA-N8002	5	.
Pendleton	2019	130	503	SC-14-1127	5	.
Pendleton	2019	130	504	NC-Roy	5	3710.14
Pendleton	2019	130	505	N09-12854	5	5027.56
Pendleton	2019	130	506	Boggs	5	2919.98
Pendleton	2019	130	507	NC-Raleigh	5	.
Pendleton	2019	130	508	N06-7023	5	.
Pendleton	2019	130	509	Crockett	5	.
Pendleton	2019	130	510	N09-13890	5	4165.35
Pendleton	2019	130	511	SC07-1518RR	5	3165.85
Pendleton	2019	130	512	R01-581F	5	.
Pendleton	2019	146	101	NC-Raleigh	1	.
Pendleton	2019	146	102	N09-12854	1	5431.1
Pendleton	2019	146	103	R01-581F	1	4704.72
Pendleton	2019	146	104	NC-Roy	1	4741.14
Pendleton	2019	146	105	N06-7023	1	4712.6
Pendleton	2019	146	106	N09-13890	1	4911.42
Pendleton	2019	146	107	SC07-1518RR	1	5915.35
Pendleton	2019	146	108	Crockett	1	5581.69
Pendleton	2019	146	109	Boggs	1	4857.28
Pendleton	2019	146	111	USDA-N8002	1	5108.27
Pendleton	2019	146	112	SC-14-1127	1	3806.1
Pendleton	2019	146	201	N09-12854	2	5858.27
Pendleton	2019	146	203	NC-Roy	2	5280.51
Pendleton	2019	146	204	N06-7023	2	4496.06
Pendleton	2019	146	205	N09-13890	2	5102.36
Pendleton	2019	146	206	SC07-1518RR	2	5982.28
Pendleton	2019	146	207	Crockett	2	5937.01
Pendleton	2019	146	208	SC-14-1127	2	5100.39
Pendleton	2019	146	209	R01-581F	2	5596.46
Pendleton	2019	146	210	USDA-N8002	2	6090.55
Pendleton	2019	146	211	NC-Raleigh	2	5133.86
Pendleton	2019	146	212	Boggs	2	5155.51
Pendleton	2019	146	301	N09-13890	3	4699.8
Pendleton	2019	146	302	R01-581F	3	5042.32
Pendleton	2019	146	303	NC-Raleigh	3	4494.09
Pendleton	2019	146	304	SC07-1518RR	3	4419.29
Pendleton	2019	146	305	USDA-N8002	3	5121.06
Pendleton	2019	146	306	Crockett	3	.
Pendleton	2019	146	307	Boggs	3	.
Pendleton	2019	146	308	N09-12854	3	4849.41
Pendleton	2019	146	309	N06-7023	3	4691.93
Pendleton	2019	146	310	NC-Roy	3	4204.72
Pendleton	2019	146	312	SC-14-1127	3	5499.02
Pendleton	2019	146	401	N06-7023	4	.
Pendleton	2019	146	402	SC07-1518RR	4	5610.24
Pendleton	2019	146	404	Crockett	4	4224.41
Pendleton	2019	146	405	NC-Raleigh	4	5382.87
Pendleton	2019	146	406	N09-13890	4	.
Pendleton	2019	146	407	NC-Roy	4	4586.61
Pendleton	2019	146	408	SC-14-1127	4	5115.16
Pendleton	2019	146	409	N09-12854	4	5643.7
Pendleton	2019	146	410	USDA-N8002	4	4042.32
Pendleton	2019	146	411	R01-581F	4	.
Pendleton	2019	146	412	Boggs	4	.
Pendleton	2019	146	502	USDA-N8002	5	.
Pendleton	2019	146	503	SC-14-1127	5	5350.39
Pendleton	2019	146	504	NC-Roy	5	.
Pendleton	2019	146	505	N09-12854	5	5569.88
Pendleton	2019	146	506	Boggs	5	4532.48
Pendleton	2019	146	507	NC-Raleigh	5	4395.67
Pendleton	2019	146	508	N06-7023	5	4651.57
Pendleton	2019	146	509	Crockett	5	5634.84
Pendleton	2019	146	510	N09-13890	5	6035.43
Pendleton	2019	146	511	SC07-1518RR	5	.
Pendleton	2019	146	512	R01-581F	5	.
Pendleton	2020	49	101	NC-Raleigh	1	2059.65
Pendleton	2020	49	102	N09-13890	1	1893.31
Pendleton	2020	49	104	SC07-1518RR	1	1767.32
Pendleton	2020	49	105	Crockett	1	1611.81
Pendleton	2020	49	106	R01-581F	1	1319.49
Pendleton	2020	49	107	SC-14-1127	1	1424.8
Pendleton	2020	49	108	USDA-N8002	1	1580.31
Pendleton	2020	49	109	NC-Roy	1	1362.8
Pendleton	2020	49	110	Boggs	1	1667.91
Pendleton	2020	49	111	N09-12854	1	1496.65
Pendleton	2020	49	112	N06-7023	1	1475.98
Pendleton	2020	49	201	R01-581F	2	2111.81
Pendleton	2020	49	202	USDA-N8002	2	1228.94
Pendleton	2020	49	203	Boggs	2	1663.98
Pendleton	2020	49	204	Crockett	2	1564.57
Pendleton	2020	49	205	NC-Raleigh	2	1501.57
Pendleton	2020	49	206	N09-13890	2	1577.36
Pendleton	2020	49	207	N06-7023	2	965.157
Pendleton	2020	49	208	NC-Roy	2	2299.8
Pendleton	2020	49	209	SC07-1518RR	2	1819.49
Pendleton	2020	49	211	SC-14-1127	2	1857.87
Pendleton	2020	49	212	N09-12854	2	1684.65
Pendleton	2020	49	301	N09-13890	3	1971.06
Pendleton	2020	49	302	SC07-1518RR	3	1926.77
Pendleton	2020	49	303	SC-14-1127	3	1519.29
Pendleton	2020	49	304	Boggs	3	1638.39
Pendleton	2020	49	305	N09-12854	3	1850.98
Pendleton	2020	49	306	N06-7023	3	1357.87
Pendleton	2020	49	307	NC-Roy	3	1491.73
Pendleton	2020	49	308	Crockett	3	1616.73
Pendleton	2020	49	309	R01-581F	3	1570.47
Pendleton	2020	49	310	NC-Raleigh	3	1176.77
Pendleton	2020	49	311	USDA-N8002	3	2397.24
Pendleton	2020	49	402	R01-581F	4	1682.68
Pendleton	2020	49	403	SC-14-1127	4	1488.78
Pendleton	2020	49	404	Crockett	4	1305.71
Pendleton	2020	49	405	N09-13890	4	1943.5
Pendleton	2020	49	406	Boggs	4	1921.85
Pendleton	2020	49	407	NC-Roy	4	1666.93
Pendleton	2020	49	408	USDA-N8002	4	1783.07
Pendleton	2020	49	409	NC-Raleigh	4	1286.02
Pendleton	2020	49	410	N06-7023	4	1258.46
Pendleton	2020	49	411	N09-12854	4	1867.72
Pendleton	2020	49	412	SC07-1518RR	4	1917.91
Pendleton	2020	49	501	NC-Raleigh	5	1475.98
Pendleton	2020	49	503	USDA-N8002	5	1674.8
Pendleton	2020	49	504	Boggs	5	1294.88
Pendleton	2020	49	505	SC07-1518RR	5	1748.62
Pendleton	2020	49	506	Crockett	5	1620.67
Pendleton	2020	49	507	NC-Roy	5	1857.87
Pendleton	2020	49	508	N09-13890	5	1964.17
Pendleton	2020	49	509	N09-12854	5	1314.57
Pendleton	2020	49	510	N06-7023	5	1871.65
Pendleton	2020	49	511	SC-14-1127	5	2188.58
Pendleton	2020	49	512	R01-581F	5	1740.75
Pendleton	2020	79	101	NC-Raleigh	1	3875.98
Pendleton	2020	79	102	N09-13890	1	4815.94
Pendleton	2020	79	104	SC07-1518RR	1	5006.89
Pendleton	2020	79	105	Crockett	1	4617.13
Pendleton	2020	79	106	R01-581F	1	4117.13
Pendleton	2020	79	107	SC-14-1127	1	4075.79
Pendleton	2020	79	108	USDA-N8002	1	3746.06
Pendleton	2020	79	109	NC-Roy	1	4132.87
Pendleton	2020	79	110	Boggs	1	5733.27
Pendleton	2020	79	111	N09-12854	1	4531.5
Pendleton	2020	79	112	N06-7023	1	4072.83
Pendleton	2020	79	201	R01-581F	2	4353.35
Pendleton	2020	79	202	USDA-N8002	2	3462.6
Pendleton	2020	79	203	Boggs	2	3764.76
Pendleton	2020	79	204	Crockett	2	5741.14
Pendleton	2020	79	205	NC-Raleigh	2	4416.34
Pendleton	2020	79	206	N09-13890	2	3112.2
Pendleton	2020	79	207	N06-7023	2	3848.43
Pendleton	2020	79	208	NC-Roy	2	5924.21
Pendleton	2020	79	209	SC07-1518RR	2	4705.71
Pendleton	2020	79	211	SC-14-1127	2	4073.82
Pendleton	2020	79	212	N09-12854	2	3658.46
Pendleton	2020	79	301	N09-13890	3	4078.74
Pendleton	2020	79	302	SC07-1518RR	3	4129.92
Pendleton	2020	79	303	SC-14-1127	3	4729.33
Pendleton	2020	79	304	Boggs	3	5323.82
Pendleton	2020	79	305	N09-12854	3	6490.16
Pendleton	2020	79	306	N06-7023	3	3903.54
Pendleton	2020	79	307	NC-Roy	3	4799.21
Pendleton	2020	79	308	Crockett	3	5498.03
Pendleton	2020	79	309	R01-581F	3	5053.15
Pendleton	2020	79	310	NC-Raleigh	3	2909.45
Pendleton	2020	79	311	USDA-N8002	3	4854.33
Pendleton	2020	79	402	R01-581F	4	3957.68
Pendleton	2020	79	403	SC-14-1127	4	4174.21
Pendleton	2020	79	404	Crockett	4	4093.5
Pendleton	2020	79	405	N09-13890	4	5271.65
Pendleton	2020	79	406	Boggs	4	5226.38
Pendleton	2020	79	407	NC-Roy	4	4258.86
Pendleton	2020	79	408	USDA-N8002	4	4278.54
Pendleton	2020	79	409	NC-Raleigh	4	3872.05
Pendleton	2020	79	410	N06-7023	4	4136.81
Pendleton	2020	79	411	N09-12854	4	4477.36
Pendleton	2020	79	412	SC07-1518RR	4	4589.57
Pendleton	2020	79	501	NC-Raleigh	5	2782.48
Pendleton	2020	79	503	USDA-N8002	5	4116.14
Pendleton	2020	79	504	Boggs	5	2813.98
Pendleton	2020	79	505	SC07-1518RR	5	3507.87
Pendleton	2020	79	506	Crockett	5	4834.65
Pendleton	2020	79	507	NC-Roy	5	4875.98
Pendleton	2020	79	508	N09-13890	5	4187.01
Pendleton	2020	79	509	N09-12854	5	3837.6
Pendleton	2020	79	510	N06-7023	5	4405.51
Pendleton	2020	79	511	SC-14-1127	5	3440.94
Pendleton	2020	79	512	R01-581F	5	4429.13
Pendleton	2020	104	101	NC-Raleigh	1	6798.23
Pendleton	2020	104	102	N09-13890	1	6438.98
Pendleton	2020	104	104	SC07-1518RR	1	6402.56
Pendleton	2020	104	105	Crockett	1	5473.43
Pendleton	2020	104	106	R01-581F	1	4245.08
Pendleton	2020	104	107	SC-14-1127	1	3314.96
Pendleton	2020	104	108	USDA-N8002	1	6326.77
Pendleton	2020	104	109	NC-Roy	1	6359.25
Pendleton	2020	104	110	Boggs	1	6274.61
Pendleton	2020	104	111	N09-12854	1	5470.47
Pendleton	2020	104	112	N06-7023	1	4503.94
Pendleton	2020	104	201	R01-581F	2	6346.46
Pendleton	2020	104	202	USDA-N8002	2	3537.4
Pendleton	2020	104	203	Boggs	2	5202.76
Pendleton	2020	104	204	Crockett	2	6000
Pendleton	2020	104	205	NC-Raleigh	2	6003.94
Pendleton	2020	104	206	N09-13890	2	5540.35
Pendleton	2020	104	207	N06-7023	2	4906.5
Pendleton	2020	104	208	NC-Roy	2	5772.64
Pendleton	2020	104	209	SC07-1518RR	2	6432.09
Pendleton	2020	104	211	SC-14-1127	2	4675.2
Pendleton	2020	104	212	N09-12854	2	5469.49
Pendleton	2020	104	301	N09-13890	3	4645.67
Pendleton	2020	104	302	SC07-1518RR	3	5207.68
Pendleton	2020	104	303	SC-14-1127	3	5107.28
Pendleton	2020	104	304	Boggs	3	7164.37
Pendleton	2020	104	305	N09-12854	3	6483.27
Pendleton	2020	104	306	N06-7023	3	4468.5
Pendleton	2020	104	307	NC-Roy	3	6865.16
Pendleton	2020	104	308	Crockett	3	7130.91
Pendleton	2020	104	309	R01-581F	3	7226.38
Pendleton	2020	104	310	NC-Raleigh	3	5685.04
Pendleton	2020	104	311	USDA-N8002	3	5616.14
Pendleton	2020	104	402	R01-581F	4	5620.08
Pendleton	2020	104	403	SC-14-1127	4	5238.19
Pendleton	2020	104	404	Crockett	4	3253.94
Pendleton	2020	104	405	N09-13890	4	4605.31
Pendleton	2020	104	406	Boggs	4	6505.91
Pendleton	2020	104	407	NC-Roy	4	5981.3
Pendleton	2020	104	408	USDA-N8002	4	5206.69
Pendleton	2020	104	409	NC-Raleigh	4	5928.15
Pendleton	2020	104	410	N06-7023	4	5080.71
Pendleton	2020	104	411	N09-12854	4	6211.61
Pendleton	2020	104	412	SC07-1518RR	4	5217.52
Pendleton	2020	104	501	NC-Raleigh	5	.
Pendleton	2020	104	503	USDA-N8002	5	.
Pendleton	2020	104	504	Boggs	5	.
Pendleton	2020	104	505	SC07-1518RR	5	.
Pendleton	2020	104	506	Crockett	5	.
Pendleton	2020	104	507	NC-Roy	5	.
Pendleton	2020	104	508	N09-13890	5	.
Pendleton	2020	104	509	N09-12854	5	.
Pendleton	2020	104	510	N06-7023	5	.
Pendleton	2020	104	511	SC-14-1127	5	.
Pendleton	2020	104	512	R01-581F	5	.
Pendleton	2020	127	101	NC-Raleigh	1	7111.22
Pendleton	2020	127	102	N09-13890	1	8063.98
Pendleton	2020	127	104	SC07-1518RR	1	7749.02
Pendleton	2020	127	105	Crockett	1	6785.43
Pendleton	2020	127	106	R01-581F	1	3180.12
Pendleton	2020	127	107	SC-14-1127	1	6434.06
Pendleton	2020	127	108	USDA-N8002	1	7540.35
Pendleton	2020	127	109	NC-Roy	1	5270.67
Pendleton	2020	127	110	Boggs	1	6092.52
Pendleton	2020	127	111	N09-12854	1	6272.64
Pendleton	2020	127	112	N06-7023	1	5050.2
Pendleton	2020	127	201	R01-581F	2	5296.26
Pendleton	2020	127	202	USDA-N8002	2	4801.18
Pendleton	2020	127	203	Boggs	2	6037.4
Pendleton	2020	127	204	Crockett	2	5997.05
Pendleton	2020	127	205	NC-Raleigh	2	6275.59
Pendleton	2020	127	206	N09-13890	2	4625.98
Pendleton	2020	127	207	N06-7023	2	5885.83
Pendleton	2020	127	208	NC-Roy	2	6713.58
Pendleton	2020	127	209	SC07-1518RR	2	7512.8
Pendleton	2020	127	211	SC-14-1127	2	4337.6
Pendleton	2020	127	212	N09-12854	2	6690.94
Pendleton	2020	127	301	N09-13890	3	5443.9
Pendleton	2020	127	302	SC07-1518RR	3	6647.64
Pendleton	2020	127	303	SC-14-1127	3	6172.24
Pendleton	2020	127	304	Boggs	3	7367.13
Pendleton	2020	127	305	N09-12854	3	6900.59
Pendleton	2020	127	306	N06-7023	3	6520.67
Pendleton	2020	127	307	NC-Roy	3	5799.21
Pendleton	2020	127	308	Crockett	3	6923.23
Pendleton	2020	127	309	R01-581F	3	6585.63
Pendleton	2020	127	310	NC-Raleigh	3	5911.42
Pendleton	2020	127	311	USDA-N8002	3	5942.91
Pendleton	2020	127	402	R01-581F	4	4512.8
Pendleton	2020	127	403	SC-14-1127	4	6299.21
Pendleton	2020	127	404	Crockett	4	5403.54
Pendleton	2020	127	405	N09-13890	4	7477.36
Pendleton	2020	127	406	Boggs	4	5927.17
Pendleton	2020	127	407	NC-Roy	4	5206.69
Pendleton	2020	127	408	USDA-N8002	4	5515.75
Pendleton	2020	127	409	NC-Raleigh	4	6572.83
Pendleton	2020	127	410	N06-7023	4	4964.57
Pendleton	2020	127	411	N09-12854	4	5605.31
Pendleton	2020	127	412	SC07-1518RR	4	7691.93
Pendleton	2020	127	501	NC-Raleigh	5	5086.61
Pendleton	2020	127	503	USDA-N8002	5	6120.08
Pendleton	2020	127	504	Boggs	5	5648.62
Pendleton	2020	127	505	SC07-1518RR	5	7404.53
Pendleton	2020	127	506	Crockett	5	6493.11
Pendleton	2020	127	507	NC-Roy	5	6562.99
Pendleton	2020	127	508	N09-13890	5	6619.09
Pendleton	2020	127	509	N09-12854	5	5871.06
Pendleton	2020	127	510	N06-7023	5	6444.88
Pendleton	2020	127	511	SC-14-1127	5	6261.81
Pendleton	2020	127	512	R01-581F	5	6463.58
Florence	2020	47	101	NC-Raleigh	1	.
Florence	2020	47	102	SC-14-1127	1	2499.51
Florence	2020	47	103	N09-13890	1	1936.52
Florence	2020	47	104	USDA-N8002	1	2806.59
Florence	2020	47	105	SC07-1518RR	1	2349.9
Florence	2020	47	106	N06-7023	1	819.39
Florence	2020	47	107	NC-Roy	1	1196.36
Florence	2020	47	109	Boggs	1	2282.97
Florence	2020	47	110	R01-581F	1	1319.39
Florence	2020	47	111	Crockett	1	2406.99
Florence	2020	47	112	N09-12854	1	.
Florence	2020	47	201	N09-12854	2	1861.71
Florence	2020	47	202	N06-7023	2	1991.63
Florence	2020	47	203	R01-581F	2	3439.47
Florence	2020	47	204	NC-Raleigh	2	693.406
Florence	2020	47	206	USDA-N8002	2	1984.74
Florence	2020	47	207	SC-14-1127	2	2136.32
Florence	2020	47	208	N09-13890	2	3340.06
Florence	2020	47	209	SC07-1518RR	2	2966.04
Florence	2020	47	210	Crockett	2	1158.96
Florence	2020	47	211	Boggs	2	903.051
Florence	2020	47	212	NC-Roy	2	2823.33
Florence	2020	47	301	SC07-1518RR	3	.
Florence	2020	47	302	N09-13890	3	2741.63
Florence	2020	47	303	NC-Roy	3	3599.9
Florence	2020	47	304	SC-14-1127	3	3000.49
Florence	2020	47	305	R01-581F	3	1163.88
Florence	2020	47	306	N06-7023	3	1141.24
Florence	2020	47	307	Crockett	3	3694.39
Florence	2020	47	308	N09-12854	3	3938.48
Florence	2020	47	309	Boggs	3	1148.13
Florence	2020	47	311	USDA-N8002	3	3164.86
Florence	2020	47	312	NC-Raleigh	3	1862.7
Florence	2020	47	401	R01-581F	4	1480.81
Florence	2020	47	402	SC-14-1127	4	1336.12
Florence	2020	47	403	SC07-1518RR	4	2951.28
Florence	2020	47	404	N09-12854	4	.
Florence	2020	47	405	Boggs	4	3695.37
Florence	2020	47	406	NC-Roy	4	930.61
Florence	2020	47	407	Crockett	4	852.854
Florence	2020	47	408	N06-7023	4	1106.79
Florence	2020	47	409	N09-13890	4	2438.48
Florence	2020	47	410	NC-Raleigh	4	775.098
Florence	2020	47	411	USDA-N8002	4	1222.93
Florence	2020	86	101	NC-Raleigh	1	.
Florence	2020	86	102	SC-14-1127	1	2555.61
Florence	2020	86	103	N09-13890	1	3837.11
Florence	2020	86	104	USDA-N8002	1	2588.09
Florence	2020	86	105	SC07-1518RR	1	2903.05
Florence	2020	86	106	N06-7023	1	2277.07
Florence	2020	86	107	NC-Roy	1	2439.47
Florence	2020	86	109	Boggs	1	2260.33
Florence	2020	86	110	R01-581F	1	2378.44
Florence	2020	86	111	Crockett	1	2525.1
Florence	2020	86	112	N09-12854	1	.
Florence	2020	86	201	N09-12854	2	2197.34
Florence	2020	86	202	N06-7023	2	2535.93
Florence	2020	86	203	R01-581F	2	3684.55
Florence	2020	86	204	NC-Raleigh	2	3215.06
Florence	2020	86	206	USDA-N8002	2	1981.79
Florence	2020	86	207	SC-14-1127	2	3266.24
Florence	2020	86	208	N09-13890	2	3348.92
Florence	2020	86	209	SC07-1518RR	2	4225.89
Florence	2020	86	210	Crockett	2	3927.66
Florence	2020	86	211	Boggs	2	2228.84
Florence	2020	86	212	NC-Roy	2	2635.33
Florence	2020	86	301	SC07-1518RR	3	.
Florence	2020	86	302	N09-13890	3	2809.55
Florence	2020	86	303	NC-Roy	3	3724.9
Florence	2020	86	304	SC-14-1127	3	3981.79
Florence	2020	86	305	R01-581F	3	3922.74
Florence	2020	86	306	N06-7023	3	2763.29
Florence	2020	86	307	Crockett	3	2987.7
Florence	2020	86	308	N09-12854	3	4020.18
Florence	2020	86	309	Boggs	3	2753.44
Florence	2020	86	311	USDA-N8002	3	4182.58
Florence	2020	86	312	NC-Raleigh	3	2064.47
Florence	2020	86	401	R01-581F	4	2226.87
Florence	2020	86	402	SC-14-1127	4	2872.54
Florence	2020	86	403	SC07-1518RR	4	4260.33
Florence	2020	86	404	N09-12854	4	4072.34
Florence	2020	86	405	Boggs	4	3530.02
Florence	2020	86	406	NC-Roy	4	3166.83
Florence	2020	86	407	Crockett	4	3566.44
Florence	2020	86	408	N06-7023	4	4491.63
Florence	2020	86	409	N09-13890	4	3127.46
Florence	2020	86	410	NC-Raleigh	4	3457.19
Florence	2020	86	411	USDA-N8002	4	4792.81
Florence	2020	119	101	NC-Raleigh	1	.
Florence	2020	119	102	SC-14-1127	1	3186.52
Florence	2020	119	103	N09-13890	1	3604.82
Florence	2020	119	104	USDA-N8002	1	2566.44
Florence	2020	119	105	SC07-1518RR	1	3212.11
Florence	2020	119	106	N06-7023	1	2650.1
Florence	2020	119	107	NC-Roy	1	2248.52
Florence	2020	119	109	Boggs	1	2249.51
Florence	2020	119	110	R01-581F	1	2728.84
Florence	2020	119	111	Crockett	1	2284.94
Florence	2020	119	112	N09-12854	1	.
Florence	2020	119	201	N09-12854	2	2563.48
Florence	2020	119	202	N06-7023	2	2047.74
Florence	2020	119	203	R01-581F	2	3141.24
Florence	2020	119	204	NC-Raleigh	2	4125.49
Florence	2020	119	206	USDA-N8002	2	2466.04
Florence	2020	119	207	SC-14-1127	2	3024.11
Florence	2020	119	208	N09-13890	2	3893.21
Florence	2020	119	209	SC07-1518RR	2	4674.7
Florence	2020	119	210	Crockett	2	3948.33
Florence	2020	119	211	Boggs	2	3612.7
Florence	2020	119	212	NC-Roy	2	2885.33
Florence	2020	119	301	SC07-1518RR	3	.
Florence	2020	119	302	N09-13890	3	3969.98
Florence	2020	119	303	NC-Roy	3	3863.68
Florence	2020	119	304	SC-14-1127	3	4066.44
Florence	2020	119	305	R01-581F	3	4092.03
Florence	2020	119	306	N06-7023	3	2927.66
Florence	2020	119	307	Crockett	3	3968.01
Florence	2020	119	308	N09-12854	3	5672.74
Florence	2020	119	309	Boggs	3	3713.09
Florence	2020	119	311	USDA-N8002	3	3956.2
Florence	2020	119	312	NC-Raleigh	3	2779.04
Florence	2020	119	401	R01-581F	4	2759.35
Florence	2020	119	402	SC-14-1127	4	3199.31
Florence	2020	119	403	SC07-1518RR	4	4834.15
Florence	2020	119	404	N09-12854	4	3845.96
Florence	2020	119	405	Boggs	4	4353.84
Florence	2020	119	406	NC-Roy	4	4200.3
Florence	2020	119	407	Crockett	4	4692.42
Florence	2020	119	408	N06-7023	4	3296.75
Florence	2020	119	409	N09-13890	4	3373.52
Florence	2020	119	410	NC-Raleigh	4	3227.85
Florence	2020	119	411	USDA-N8002	4	3708.17

## Sheet: Leaf are index
Location	Year	Days after planting	Plot	Genotype	Replication	Leaf Area Index
Pendleton	2019	134	101	NC-Raleigh	1	.
Pendleton	2019	134	102	N09-12854	1	0.3614
Pendleton	2019	134	103	R01-581F	1	0.4508
Pendleton	2019	134	104	NC-Roy	1	0.377
Pendleton	2019	134	105	N06-7023	1	0.5845
Pendleton	2019	134	106	N09-13890	1	0.624
Pendleton	2019	134	107	SC07-1518RR	1	1.098
Pendleton	2019	134	108	Crockett	1	1.149
Pendleton	2019	134	109	Boggs	1	0.3563
Pendleton	2019	134	111	USDA-N8002	1	1.348
Pendleton	2019	134	112	SC-14-1127	1	.
Pendleton	2019	134	201	N09-12854	2	.
Pendleton	2019	134	203	NC-Roy	2	0.6059
Pendleton	2019	134	204	N06-7023	2	1.181
Pendleton	2019	134	205	N09-13890	2	0.9126
Pendleton	2019	134	206	SC07-1518RR	2	2.155
Pendleton	2019	134	207	Crockett	2	1.343
Pendleton	2019	134	208	SC-14-1127	2	1.156
Pendleton	2019	134	209	R01-581F	2	1.025
Pendleton	2019	134	210	USDA-N8002	2	1.169
Pendleton	2019	134	211	NC-Raleigh	2	0.6949
Pendleton	2019	134	212	Boggs	2	.
Pendleton	2019	134	301	N09-13890	3	.
Pendleton	2019	134	302	R01-581F	3	0.1353
Pendleton	2019	134	303	NC-Raleigh	3	0.3653
Pendleton	2019	134	303	SC-14-1127	5	0.3581
Pendleton	2019	134	304	SC07-1518RR	3	0.4216
Pendleton	2019	134	305	USDA-N8002	3	0.7778
Pendleton	2019	134	306	Crockett	3	.
Pendleton	2019	134	307	Boggs	3	0.4817
Pendleton	2019	134	308	N09-12854	3	0.505
Pendleton	2019	134	309	N06-7023	3	0.3941
Pendleton	2019	134	310	NC-Roy	3	0.09826
Pendleton	2019	134	312	SC-14-1127	3	.
Pendleton	2019	134	401	N06-7023	4	0.317
Pendleton	2019	134	402	SC07-1518RR	4	.
Pendleton	2019	134	404	Crockett	4	0.3783
Pendleton	2019	134	405	NC-Raleigh	4	0.2614
Pendleton	2019	134	406	N09-13890	4	0.3709
Pendleton	2019	134	407	NC-Roy	4	0.436
Pendleton	2019	134	408	SC-14-1127	4	0.4095
Pendleton	2019	134	409	N09-12854	4	0.3442
Pendleton	2019	134	410	USDA-N8002	4	.
Pendleton	2019	134	411	R01-581F	4	.
Pendleton	2019	134	412	Boggs	4	.
Pendleton	2019	134	502	USDA-N8002	5	0.1557
Pendleton	2019	134	504	NC-Roy	5	0.2101
Pendleton	2019	134	505	N09-12854	5	0.558
Pendleton	2019	134	506	Boggs	5	0.4809
Pendleton	2019	134	507	NC-Raleigh	5	0.4338
Pendleton	2019	134	508	N06-7023	5	0.2639
Pendleton	2019	134	509	Crockett	5	0.3696
Pendleton	2019	134	510	N09-13890	5	0.4523
Pendleton	2019	134	511	SC07-1518RR	5	0.4035
Pendleton	2019	134	512	R01-581F	5	.
Florence	2019	101	101	N09-12854	1	2.04
Florence	2019	101	102	Boggs	1	2.57
Florence	2019	101	103	SC07-1518RR	1	2.2
Florence	2019	101	104	NC-Raleigh	1	1.111
Florence	2019	101	105	N09-13890	1	1.078
Florence	2019	101	107	R01-581F	1	0.9172
Florence	2019	101	108	N06-7023	1	1.602
Florence	2019	101	109	SC-14-1127	1	2.207
Florence	2019	101	110	Crockett	1	2.439
Florence	2019	101	202	NC-Raleigh	2	1.59
Florence	2019	101	203	N06-7023	2	1.655
Florence	2019	101	204	Crockett	2	1.524
Florence	2019	101	205	Boggs	2	1.704
Florence	2019	101	206	N09-13890	2	1.613
Florence	2019	101	207	SC07-1518RR	2	1.322
Florence	2019	101	208	SC-14-1127	2	2.188
Florence	2019	101	209	R01-581F	2	2.712
Florence	2019	101	210	N09-12854	2	3.092
Florence	2019	101	301	N09-12854	3	3.175
Florence	2019	101	302	SC07-1518RR	3	2.339
Florence	2019	101	303	NC-Roy	1	1.774
Florence	2019	101	303	Crockett	3	1.255
Florence	2019	101	304	N06-7023	3	1.558
Florence	2019	101	306	R01-581F	3	1.481
Florence	2019	101	307	N09-13890	3	1.103
Florence	2019	101	308	NC-Raleigh	3	1.615
Florence	2019	101	309	SC-14-1127	3	1.553
Florence	2019	101	310	Boggs	3	2.437
Florence	2019	101	401	NC-Raleigh	4	2.446
Florence	2019	101	402	Boggs	4	1.722
Florence	2019	101	403	SC-14-1127	4	2.083
Florence	2019	101	405	N09-12854	4	1.812
Florence	2019	101	406	SC07-1518RR	4	1.731
Florence	2019	101	407	N06-7023	4	1.789
Florence	2019	101	408	Crockett	4	2.887
Florence	2019	101	409	N09-13890	4	1.979
Florence	2019	101	410	R01-581F	4	1.617
Florence	2019	101	501	NC-Roy	2	1.686
Florence	2019	101	502	USDA-N8002	1	1.525
Florence	2019	101	504	NC-Roy	3	1.397
Florence	2019	101	505	USDA-N8002	2	1.794
Florence	2019	101	506	NC-Roy	4	1.484
Florence	2019	101	507	USDA-N8002	3	1.03
Florence	2019	101	508	USDA-N8002	4	1.586
Pendleton	2020	78	101	NC-Raleigh	1	5.55
Pendleton	2020	78	102	N09-13890	1	6.9
Pendleton	2020	78	104	SC07-1518RR	1	7.05
Pendleton	2020	78	105	Crockett	1	5.46
Pendleton	2020	78	106	R01-581F	1	4.81
Pendleton	2020	78	107	SC-14-1127	1	5.62
Pendleton	2020	78	108	USDA-N8002	1	5.3
Pendleton	2020	78	109	NC-Roy	1	6.29
Pendleton	2020	78	110	Boggs	1	6.49
Pendleton	2020	78	111	N09-12854	1	6.8
Pendleton	2020	78	112	N06-7023	1	5.64
Pendleton	2020	78	201	R01-581F	2	5.77
Pendleton	2020	78	202	USDA-N8002	2	5.77
Pendleton	2020	78	203	Boggs	2	5.78
Pendleton	2020	78	204	Crockett	2	6.16
Pendleton	2020	78	205	NC-Raleigh	2	4.63
Pendleton	2020	78	206	N09-13890	2	5.57
Pendleton	2020	78	207	N06-7023	2	5.94
Pendleton	2020	78	208	NC-Roy	2	5.93
Pendleton	2020	78	209	SC07-1518RR	2	7.03
Pendleton	2020	78	211	SC-14-1127	2	6.4
Pendleton	2020	78	212	N09-12854	2	6.04
Pendleton	2020	78	301	N09-13890	3	6.02
Pendleton	2020	78	302	SC07-1518RR	3	6.55
Pendleton	2020	78	303	SC-14-1127	3	7.18
Pendleton	2020	78	304	Boggs	3	7.36
Pendleton	2020	78	305	N09-12854	3	6.35
Pendleton	2020	78	306	N06-7023	3	6.54
Pendleton	2020	78	307	NC-Roy	3	6.48
Pendleton	2020	78	308	Crockett	3	5.98
Pendleton	2020	78	309	R01-581F	3	4.76
Pendleton	2020	78	310	NC-Raleigh	3	4.29
Pendleton	2020	78	311	USDA-N8002	3	6.46
Pendleton	2020	78	402	R01-581F	4	4.8
Pendleton	2020	78	403	SC-14-1127	4	5.78
Pendleton	2020	78	404	Crockett	4	3.83
Pendleton	2020	78	405	N09-13890	4	5.53
Pendleton	2020	78	406	Boggs	4	6.27
Pendleton	2020	78	407	NC-Roy	4	6.1
Pendleton	2020	78	408	USDA-N8002	4	4.9
Pendleton	2020	78	409	NC-Raleigh	4	3.25
Pendleton	2020	78	410	N06-7023	4	5.03
Pendleton	2020	78	411	N09-12854	4	5.34
Pendleton	2020	78	412	SC07-1518RR	4	5.82
Florence	2020	78	101	NC-Raleigh	1	.
Florence	2020	78	102	SC-14-1127	1	3.16
Florence	2020	78	103	N09-13890	1	3.11
Florence	2020	78	104	USDA-N8002	1	3.45
Florence	2020	78	105	SC07-1518RR	1	3.14
Florence	2020	78	106	N06-7023	1	3.2
Florence	2020	78	107	NC-Roy	1	3.1
Florence	2020	78	109	Boggs	1	3.17
Florence	2020	78	110	R01-581F	1	2.61
Florence	2020	78	111	Crockett	1	2.97
Florence	2020	78	112	N09-12854	1	.
Florence	2020	78	201	N09-12854	2	.
Florence	2020	78	202	N06-7023	2	2.74
Florence	2020	78	203	R01-581F	2	3.26
Florence	2020	78	204	NC-Raleigh	2	3.99
Florence	2020	78	206	USDA-N8002	2	3.89
Florence	2020	78	207	SC-14-1127	2	4.85
Florence	2020	78	208	N09-13890	2	5.85
Florence	2020	78	209	SC07-1518RR	2	4.44
Florence	2020	78	210	Crockett	2	4.09
Florence	2020	78	211	Boggs	2	4.45
Florence	2020	78	212	NC-Roy	2	.
Florence	2020	78	301	SC07-1518RR	3	.
Florence	2020	78	302	N09-13890	3	4.34
Florence	2020	78	303	NC-Roy	3	4.32
Florence	2020	78	304	SC-14-1127	3	6.1
Florence	2020	78	305	R01-581F	3	4.88
Florence	2020	78	306	N06-7023	3	4.61
Florence	2020	78	307	Crockett	3	4.96
Florence	2020	78	308	N09-12854	3	5.75
Florence	2020	78	309	Boggs	3	5.67
Florence	2020	78	311	USDA-N8002	3	5.29
Florence	2020	78	312	NC-Raleigh	3	.
Florence	2020	78	401	R01-581F	4	.
Florence	2020	78	402	SC-14-1127	4	5.2
Florence	2020	78	403	SC07-1518RR	4	5.64
Florence	2020	78	404	N09-12854	4	5.65
Florence	2020	78	405	Boggs	4	5.39
Florence	2020	78	406	NC-Roy	4	4.95
Florence	2020	78	407	Crockett	4	5.1
Florence	2020	78	408	N06-7023	4	5.51
Florence	2020	78	409	N09-13890	4	5.04
Florence	2020	78	410	NC-Raleigh	4	4.69
Florence	2020	78	411	USDA-N8002	4	5.08

## Sheet: Seed yield
Location	Year	Days after planting	Plot	Genotype	Replication	Seed yield (kg ha-1)
Pendleton	2019	146	101	NC-Raleigh	1	.
Pendleton	2019	146	102	N09-12854	1	944.882
Pendleton	2019	146	103	R01-581F	1	597.441
Pendleton	2019	146	104	NC-Roy	1	867.126
Pendleton	2019	146	105	N06-7023	1	931.102
Pendleton	2019	146	106	N09-13890	1	778.543
Pendleton	2019	146	107	SC07-1518RR	1	1281.5
Pendleton	2019	146	108	Crockett	1	1340.55
Pendleton	2019	146	109	Boggs	1	683.071
Pendleton	2019	146	111	USDA-N8002	1	1015.75
Pendleton	2019	146	112	SC-14-1127	1	556.102
Pendleton	2019	146	201	N09-12854	2	951.772
Pendleton	2019	146	203	NC-Roy	2	945.866
Pendleton	2019	146	204	N06-7023	2	527.559
Pendleton	2019	146	205	N09-13890	2	679.134
Pendleton	2019	146	206	SC07-1518RR	2	941.929
Pendleton	2019	146	207	Crockett	2	823.819
Pendleton	2019	146	208	SC-14-1127	2	777.559
Pendleton	2019	146	209	R01-581F	2	884.843
Pendleton	2019	146	210	USDA-N8002	2	1292.32
Pendleton	2019	146	211	NC-Raleigh	2	988.189
Pendleton	2019	146	212	Boggs	2	722.441
Pendleton	2019	146	301	N09-13890	3	783.465
Pendleton	2019	146	302	R01-581F	3	735.236
Pendleton	2019	146	303	NC-Raleigh	3	523.622
Pendleton	2019	146	304	SC07-1518RR	3	535.433
Pendleton	2019	146	305	USDA-N8002	3	.
Pendleton	2019	146	306	Crockett	3	.
Pendleton	2019	146	307	Boggs	3	659.449
Pendleton	2019	146	308	N09-12854	3	796.26
Pendleton	2019	146	309	N06-7023	3	728.346
Pendleton	2019	146	310	NC-Roy	3	597.441
Pendleton	2019	146	312	SC-14-1127	3	1384.84
Pendleton	2019	146	401	N06-7023	4	.
Pendleton	2019	146	402	SC07-1518RR	4	940.945
Pendleton	2019	146	404	Crockett	4	551.181
Pendleton	2019	146	405	NC-Raleigh	4	962.598
Pendleton	2019	146	406	N09-13890	4	.
Pendleton	2019	146	407	NC-Roy	4	839.567
Pendleton	2019	146	408	SC-14-1127	4	1000.98
Pendleton	2019	146	409	N09-12854	4	1217.52
Pendleton	2019	146	410	USDA-N8002	4	437.992
Pendleton	2019	146	411	R01-581F	4	.
Pendleton	2019	146	412	Boggs	4	.
Pendleton	2019	146	502	USDA-N8002	5	.
Pendleton	2019	146	503	SC-14-1127	5	1148.62
Pendleton	2019	146	504	NC-Roy	5	.
Pendleton	2019	146	505	N09-12854	5	1028.54
Pendleton	2019	146	506	Boggs	5	509.843
Pendleton	2019	146	507	NC-Raleigh	5	750
Pendleton	2019	146	508	N06-7023	5	699.803
Pendleton	2019	146	509	Crockett	5	987.205
Pendleton	2019	146	510	N09-13890	5	1269.69
Pendleton	2019	146	511	SC07-1518RR	5	.
Pendleton	2019	146	512	R01-581F	5	.
Florence	2019	156	101	N09-12854	1	684.76
Florence	2019	156	102	Boggs	1	710.393
Florence	2019	156	103	SC07-1518RR	1	461.389
Florence	2019	156	104	NC-Raleigh	1	296.607
Florence	2019	156	105	N09-13890	1	296.607
Florence	2019	156	107	R01-581F	1	410.124
Florence	2019	156	108	N06-7023	1	563.92
Florence	2019	156	109	SC-14-1127	1	340.549
Florence	2019	156	110	Crockett	1	325.902
Florence	2019	156	202	NC-Raleigh	2	519.978
Florence	2019	156	203	N06-7023	2	454.065
Florence	2019	156	204	Crockett	2	516.316
Florence	2019	156	205	Boggs	2	508.993
Florence	2019	156	206	N09-13890	2	296.607
Florence	2019	156	207	SC07-1518RR	2	410.124
Florence	2019	156	208	SC-14-1127	2	582.229
Florence	2019	156	209	R01-581F	2	834.894
Florence	2019	156	210	N09-12854	2	1362.2
Florence	2019	156	301	N09-12854	3	1336.56
Florence	2019	156	302	SC07-1518RR	3	904.469
Florence	2019	156	303	NC-Roy	3	644.48
Florence	2019	156	304	Crockett	3	655.465
Florence	2019	156	305	N06-7023	3	864.189
Florence	2019	156	307	R01-581F	3	574.905
Florence	2019	156	308	N09-13890	3	534.625
Florence	2019	156	309	NC-Raleigh	3	285.622
Florence	2019	156	310	SC-14-1127	3	538.287
Florence	2019	156	401	Boggs	4	626.171
Florence	2019	156	402	NC-Raleigh	4	589.553
Florence	2019	156	403	Boggs	4	373.505
Florence	2019	156	404	SC-14-1127	4	820.247
Florence	2019	156	406	N09-12854	4	681.098
Florence	2019	156	407	SC07-1518RR	4	527.302
Florence	2019	156	408	N06-7023	4	992.353
Florence	2019	156	409	Crockett	4	908.131
Florence	2019	156	410	N09-13890	4	805.6
Florence	2019	156	501	NC-Roy	1	662.789
Florence	2019	156	502	USDA-N8002	1	911.793
Florence	2019	156	503	NC-Roy	2	318.578
Florence	2019	156	504	NC-Roy	3	205.062
Florence	2019	156	505	USDA-N8002	2	692.084
Florence	2019	156	506	NC-Roy	4	450.404
Florence	2019	156	507	USDA-N8002	3	563.92
Florence	2019	156	508	USDA-N8002	4	655.465
Pendleton	2020	169	101	NC-Raleigh	1	2303.28
Pendleton	2020	169	102	N09-13890	1	1409.8
Pendleton	2020	169	104	SC07-1518RR	1	2361.87
Pendleton	2020	169	105	Crockett	1	2017.66
Pendleton	2020	169	106	R01-581F	1	2303.28
Pendleton	2020	169	107	SC-14-1127	1	1772.32
Pendleton	2020	169	108	USDA-N8002	1	2065.27
Pendleton	2020	169	109	NC-Roy	1	2189.77
Pendleton	2020	169	110	Boggs	1	1431.77
Pendleton	2020	169	111	N09-12854	1	2197.09
Pendleton	2020	169	112	N06-7023	1	2120.19
Pendleton	2020	169	201	R01-581F	2	2427.79
Pendleton	2020	169	202	USDA-N8002	2	2394.83
Pendleton	2020	169	203	Boggs	2	1797.95
Pendleton	2020	169	204	Crockett	2	1988.37
Pendleton	2020	169	205	NC-Raleigh	2	2046.96
Pendleton	2020	169	206	N09-13890	2	1563.6
Pendleton	2020	169	207	N06-7023	2	1984.71
Pendleton	2020	169	208	NC-Roy	2	2083.57
Pendleton	2020	169	209	SC07-1518RR	2	1845.56
Pendleton	2020	169	211	SC-14-1127	2	1959.07
Pendleton	2020	169	212	N09-12854	2	2057.94
Pendleton	2020	169	301	N09-13890	3	1666.13
Pendleton	2020	169	302	SC07-1518RR	3	1666.13
Pendleton	2020	169	303	SC-14-1127	3	2057.94
Pendleton	2020	169	304	Boggs	3	1750.35
Pendleton	2020	169	305	N09-12854	3	2105.55
Pendleton	2020	169	306	N06-7023	3	2171.46
Pendleton	2020	169	307	NC-Roy	3	2596.23
Pendleton	2020	169	308	Crockett	3	2024.99
Pendleton	2020	169	309	R01-581F	3	1871.19
Pendleton	2020	169	310	NC-Raleigh	3	1226.71
Pendleton	2020	169	311	USDA-N8002	3	2632.85
Pendleton	2020	169	402	R01-581F	4	2292.3
Pendleton	2020	169	403	SC-14-1127	4	1827.25
Pendleton	2020	169	404	Crockett	4	1754.01
Pendleton	2020	169	405	N09-13890	4	1655.14
Pendleton	2020	169	406	Boggs	4	1574.58
Pendleton	2020	169	407	NC-Roy	4	2424.12
Pendleton	2020	169	408	USDA-N8002	4	2259.34
Pendleton	2020	169	409	NC-Raleigh	4	1413.46
Pendleton	2020	169	410	N06-7023	4	2266.67
Pendleton	2020	169	411	N09-12854	4	2372.86
Pendleton	2020	169	412	SC07-1518RR	4	1973.72
Pendleton	2020	169	501	NC-Raleigh	5	2134.84
Pendleton	2020	169	503	USDA-N8002	5	2222.72
Pendleton	2020	169	504	Boggs	5	1948.09
Pendleton	2020	169	505	SC07-1518RR	5	1508.67
Pendleton	2020	169	506	Crockett	5	1790.63
Pendleton	2020	169	507	NC-Roy	5	2127.52
Pendleton	2020	169	508	N09-13890	5	1472.05
Pendleton	2020	169	509	N09-12854	5	1179.11
Pendleton	2020	169	510	N06-7023	5	1823.59
Pendleton	2020	169	511	SC-14-1127	5	2193.43
Pendleton	2020	169	512	R01-581F	5	1662.47
Florence	2020	158	101	NC-Raleigh	1	.
Florence	2020	158	102	SC-14-1127	1	1658.8
Florence	2020	158	103	N09-13890	1	1669.79
Florence	2020	158	104	USDA-N8002	1	.
Florence	2020	158	105	SC07-1518RR	1	.
Florence	2020	158	106	N06-7023	1	.
Florence	2020	158	107	NC-Roy	1	.
Florence	2020	158	109	Boggs	1	.
Florence	2020	158	110	R01-581F	1	1380.51
Florence	2020	158	111	Crockett	1	1541.63
Florence	2020	158	112	N09-12854	1	.
Florence	2020	158	201	N09-12854	2	.
Florence	2020	158	202	N06-7023	2	1398.81
Florence	2020	158	203	R01-581F	2	1625.85
Florence	2020	158	204	NC-Raleigh	2	.
Florence	2020	158	206	USDA-N8002	2	.
Florence	2020	158	207	SC-14-1127	2	.
Florence	2020	158	208	N09-13890	2	1732.04
Florence	2020	158	209	SC07-1518RR	2	2237.37
Florence	2020	158	210	Crockett	2	2134.84
Florence	2020	158	211	Boggs	2	1801.61
Florence	2020	158	212	NC-Roy	2	.
Florence	2020	158	301	SC07-1518RR	3	.
Florence	2020	158	302	N09-13890	3	1530.64
Florence	2020	158	303	NC-Roy	3	1402.48
Florence	2020	158	304	SC-14-1127	3	2457.08
Florence	2020	158	305	R01-581F	3	2090.9
Florence	2020	158	306	N06-7023	3	.
Florence	2020	158	307	Crockett	3	.
Florence	2020	158	308	N09-12854	3	2431.45
Florence	2020	158	309	Boggs	3	2709.75
Florence	2020	158	311	USDA-N8002	3	1805.28
Florence	2020	158	312	NC-Raleigh	3	.
Florence	2020	158	401	R01-581F	4	.
Florence	2020	158	402	SC-14-1127	4	1713.73
Florence	2020	158	403	SC07-1518RR	4	2120.19
Florence	2020	158	404	N09-12854	4	1849.22
Florence	2020	158	405	Boggs	4	1823.59
Florence	2020	158	406	NC-Roy	4	.
Florence	2020	158	407	Crockett	4	.
Florence	2020	158	408	N06-7023	4	1801.61
Florence	2020	158	409	N09-13890	4	1812.6
Florence	2020	158	410	NC-Raleigh	4	1625.85
Florence	2020	158	411	USDA-N8002	4	1570.92
Florence	2020	158	501	SC-14-1127	5	.
Florence	2020	158	502	NC-Roy	5	2321.59
Florence	2020	158	503	USDA-N8002	5	1966.4
Florence	2020	158	504	N09-13890	5	1739.36
Florence	2020	158	506	N09-12854	5	1893.16
Florence	2020	158	507	N06-7023	5	1757.67
Florence	2020	158	508	NC-Raleigh	5	2076.25
Florence	2020	158	509	Crockett	5	2153.15
Florence	2020	158	510	Boggs	5	1849.22
Florence	2020	158	511	R01-581F	5	1182.77
Florence	2020	158	512	SC07-1518RR	5	.

## Sheet: Soil water depletion
Location	Year	Period of estimation (Days after planting)	Plot	Genotype	Replication	Soil water depletion (m)
Pendleton	2019	118-146	102	N09-12854	1	0.089534
Pendleton	2019	118-146	103	R01-581F	1	0.093044
Pendleton	2019	118-146	104	NC-Roy	1	0.095844
Pendleton	2019	118-146	105	N06-7023	1	.
Pendleton	2019	118-146	106	N09-13890	1	0.094484
Pendleton	2019	118-146	107	SC07-1518RR	1	0.094774
Pendleton	2019	118-146	108	Crockett	1	0.094814
Pendleton	2019	118-146	109	Boggs	1	.
Pendleton	2019	118-146	111	USDA-N8002	1	.
Pendleton	2019	118-146	201	N09-12854	2	.
Pendleton	2019	118-146	205	N09-13890	2	0.096594
Pendleton	2019	118-146	206	SC07-1518RR	2	0.095264
Pendleton	2019	118-146	208	SC-14-1127	2	0.094744
Pendleton	2019	118-146	210	USDA-N8002	2	0.095114
Pendleton	2019	118-146	212	Boggs	2	0.092944
Pendleton	2019	118-146	302	R01-581F	3	.
Pendleton	2019	118-146	303	NC-Raleigh	3	.
Pendleton	2019	118-146	304	SC07-1518RR	3	.
Pendleton	2019	118-146	305	USDA-N8002	3	0.091044
Pendleton	2019	118-146	306	Crockett	3	.
Pendleton	2019	118-146	307	Boggs	3	.
Pendleton	2019	118-146	308	N09-12854	3	.
Pendleton	2019	118-146	309	N06-7023	3	0.096394
Pendleton	2019	118-146	310	NC-Roy	3	.
Pendleton	2019	118-146	312	SC-14-1127	3	.
Pendleton	2019	118-146	402	SC07-1518RR	4	0.093324
Pendleton	2019	118-146	408	SC-14-1127	4	0.096514
Pendleton	2019	118-146	409	N09-12854	4	0.094164
Pendleton	2019	118-146	412	Boggs	4	.
Pendleton	2019	118-146	503	SC-14-1127	5	.
Pendleton	2019	118-146	504	NC-Roy	5	.
Pendleton	2019	118-146	505	N09-12854	5	0.089284
Pendleton	2019	118-146	506	Boggs	5	0.093824
Pendleton	2019	118-146	507	NC-Raleigh	5	.
Pendleton	2019	118-146	508	N06-7023	5	0.093944
Pendleton	2019	118-146	509	Crockett	5	.
Pendleton	2019	118-146	510	N09-13890	5	0.090284
Pendleton	2020	48-128	101	NC-Raleigh	1	0.320033
Pendleton	2020	48-128	102	N09-13890	1	0.32312
Pendleton	2020	48-128	104	SC07-1518RR	1	0.312138
Pendleton	2020	48-128	105	Crockett	1	0.309371
Pendleton	2020	48-128	106	R01-581F	1	0.314814
Pendleton	2020	48-128	107	SC-14-1127	1	0.294366
Pendleton	2020	48-128	108	USDA-N8002	1	0.321628
Pendleton	2020	48-128	109	NC-Roy	1	0.311059
Pendleton	2020	48-128	110	Boggs	1	0.317438
Pendleton	2020	48-128	111	N09-12854	1	0.311762
Pendleton	2020	48-128	112	N06-7023	1	0.312541
Pendleton	2020	48-128	201	R01-581F	2	0.313994
Pendleton	2020	48-128	202	USDA-N8002	2	0.313686
Pendleton	2020	48-128	203	Boggs	2	0.315768
Pendleton	2020	48-128	204	Crockett	2	0.314315
Pendleton	2020	48-128	205	NC-Raleigh	2	0.318954
Pendleton	2020	48-128	206	N09-13890	2	0.314703
Pendleton	2020	48-128	207	N06-7023	2	0.30213
Pendleton	2020	48-128	208	NC-Roy	2	0.311965
Pendleton	2020	48-128	209	SC07-1518RR	2	0.315413
Pendleton	2020	48-128	211	SC-14-1127	2	0.315419
Pendleton	2020	48-128	212	N09-12854	2	0.31816
Pendleton	2020	48-128	301	N09-13890	3	0.312212
Pendleton	2020	48-128	302	SC07-1518RR	3	0.310374
Pendleton	2020	48-128	303	SC-14-1127	3	0.308973
Pendleton	2020	48-128	304	Boggs	3	0.319734
Pendleton	2020	48-128	305	N09-12854	3	0.315406
Pendleton	2020	48-128	306	N06-7023	3	0.312797
Pendleton	2020	48-128	307	NC-Roy	3	0.318405
Pendleton	2020	48-128	308	Crockett	3	0.307684
Pendleton	2020	48-128	309	R01-581F	3	0.315498
Pendleton	2020	48-128	310	NC-Raleigh	3	0.32257
Pendleton	2020	48-128	311	USDA-N8002	3	0.315978
Pendleton	2020	48-128	402	R01-581F	4	0.315808
Pendleton	2020	48-128	403	SC-14-1127	4	0.311916
Pendleton	2020	48-128	404	Crockett	4	0.317227
Pendleton	2020	48-128	405	N09-13890	4	0.312553
Pendleton	2020	48-128	406	Boggs	4	0.315998
Pendleton	2020	48-128	407	NC-Roy	4	0.316662
Pendleton	2020	48-128	408	USDA-N8002	4	0.31596
Pendleton	2020	48-128	409	NC-Raleigh	4	0.320105
Pendleton	2020	48-128	410	N06-7023	4	0.307374
Pendleton	2020	48-128	411	N09-12854	4	0.320084
Pendleton	2020	48-128	412	SC07-1518RR	4	0.308821
Florence	2020	46-120	102	SC-14-1127	1	0.328861
Florence	2020	46-120	103	N09-13890	1	0.324811
Florence	2020	46-120	104	USDA-N8002	1	0.327661
Florence	2020	46-120	105	SC07-1518RR	1	0.32732
Florence	2020	46-120	106	N06-7023	1	0.332941
Florence	2020	46-120	107	NC-Roy	1	0.339166
Florence	2020	46-120	109	Boggs	1	0.336507
Florence	2020	46-120	110	R01-581F	1	0.340746
Florence	2020	46-120	111	Crockett	1	0.335023
Florence	2020	46-120	202	N06-7023	2	0.338377
Florence	2020	46-120	203	R01-581F	2	0.32621
Florence	2020	46-120	204	NC-Raleigh	2	0.337748
Florence	2020	46-120	206	USDA-N8002	2	0.348917
Florence	2020	46-120	207	SC-14-1127	2	0.349168
Florence	2020	46-120	208	N09-13890	2	0.3358
Florence	2020	46-120	209	SC07-1518RR	2	0.343823
Florence	2020	46-120	210	Crockett	2	0.339049
Florence	2020	46-120	211	Boggs	2	0.329729
Florence	2020	46-120	302	N09-13890	3	0.338235
Florence	2020	46-120	303	NC-Roy	3	0.334893
Florence	2020	46-120	304	SC-14-1127	3	0.333815
Florence	2020	46-120	305	R01-581F	3	0.334223
Florence	2020	46-120	306	N06-7023	3	0.355837
Florence	2020	46-120	307	Crockett	3	0.348767
Florence	2020	46-120	308	N09-12854	3	0.348015
Florence	2020	46-120	309	Boggs	3	0.341768
Florence	2020	46-120	311	USDA-N8002	3	0.339729
Florence	2020	46-120	402	SC-14-1127	4	0.332274
Florence	2020	46-120	403	SC07-1518RR	4	0.33985
Florence	2020	46-120	404	N09-12854	4	.
Florence	2020	46-120	405	Boggs	4	0.350189
Florence	2020	46-120	406	NC-Roy	4	0.341792
Florence	2020	46-120	407	Crockett	4	0.341368
Florence	2020	46-120	408	N06-7023	4	0.344894
Florence	2020	46-120	409	N09-13890	4	0.345542
Florence	2020	46-120	410	NC-Raleigh	4	0.335462
Florence	2020	46-120	411	USDA-N8002	4	0.328775

## Sheet: Water use efficiency
Location	Year	Days after planting	Plot	Genotype	Replication	Water use efficiency (g m-3)
Pendleton	2019	118-146	102	N09-12854	1	40.0609
Pendleton	2019	118-146	103	R01-581F	1	13.7519
Pendleton	2019	118-146	104	NC-Roy	1	28.6144
Pendleton	2019	118-146	105	N06-7023	1	.
Pendleton	2019	118-146	106	N09-13890	1	3.51474
Pendleton	2019	118-146	107	SC07-1518RR	1	21.5598
Pendleton	2019	118-146	108	Crockett	1	25.9169
Pendleton	2019	118-146	109	Boggs	1	.
Pendleton	2019	118-146	111	USDA-N8002	1	.
Pendleton	2019	118-146	201	N09-12854	2	.
Pendleton	2019	118-146	205	N09-13890	2	17.681
Pendleton	2019	118-146	206	SC07-1518RR	2	5.02127
Pendleton	2019	118-146	208	SC-14-1127	2	8.79909
Pendleton	2019	118-146	210	USDA-N8002	2	36.8559
Pendleton	2019	118-146	212	Boggs	2	.
Pendleton	2019	118-146	302	R01-581F	3	.
Pendleton	2019	118-146	303	NC-Raleigh	3	.
Pendleton	2019	118-146	304	SC07-1518RR	3	.
Pendleton	2019	118-146	305	USDA-N8002	3	26.0668
Pendleton	2019	118-146	306	Crockett	3	.
Pendleton	2019	118-146	307	Boggs	3	.
Pendleton	2019	118-146	308	N09-12854	3	.
Pendleton	2019	118-146	309	N06-7023	3	19.5739
Pendleton	2019	118-146	310	NC-Roy	3	.
Pendleton	2019	118-146	312	SC-14-1127	3	.
Pendleton	2019	118-146	402	SC07-1518RR	4	11.3903
Pendleton	2019	118-146	408	SC-14-1127	4	20.0677
Pendleton	2019	118-146	409	N09-12854	4	1.75602
Pendleton	2019	118-146	412	Boggs	4	.
Pendleton	2019	118-146	503	SC-14-1127	5	.
Pendleton	2019	118-146	504	NC-Roy	5	.
Pendleton	2019	118-146	505	N09-12854	5	12.5561
Pendleton	2019	118-146	506	Boggs	5	12.3399
Pendleton	2019	118-146	507	NC-Raleigh	5	.
Pendleton	2019	118-146	508	N06-7023	5	20.6104
Pendleton	2019	118-146	509	Crockett	5	.
Pendleton	2019	118-146	510	N09-13890	5	4.53512
Pendleton	2020	48-128	101	NC-Raleigh	1	1578.45
Pendleton	2020	48-128	102	N09-13890	1	1909.71
Pendleton	2020	48-128	104	SC07-1518RR	1	1916.36
Pendleton	2020	48-128	105	Crockett	1	1672.31
Pendleton	2020	48-128	106	R01-581F	1	591.025
Pendleton	2020	48-128	107	SC-14-1127	1	1701.71
Pendleton	2020	48-128	108	USDA-N8002	1	1853.08
Pendleton	2020	48-128	109	NC-Roy	1	1256.31
Pendleton	2020	48-128	110	Boggs	1	1393.85
Pendleton	2020	48-128	111	N09-12854	1	1531.93
Pendleton	2020	48-128	112	N06-7023	1	1143.6
Pendleton	2020	48-128	201	R01-581F	2	1014.17
Pendleton	2020	48-128	202	USDA-N8002	2	1138.8
Pendleton	2020	48-128	203	Boggs	2	1385.01
Pendleton	2020	48-128	204	Crockett	2	1410.2
Pendleton	2020	48-128	205	NC-Raleigh	2	1496.77
Pendleton	2020	48-128	206	N09-13890	2	968.729
Pendleton	2020	48-128	207	N06-7023	2	1628.66
Pendleton	2020	48-128	208	NC-Roy	2	1414.83
Pendleton	2020	48-128	209	SC07-1518RR	2	1805.03
Pendleton	2020	48-128	211	SC-14-1127	2	786.168
Pendleton	2020	48-128	212	N09-12854	2	1573.52
Pendleton	2020	48-128	301	N09-13890	3	1112.33
Pendleton	2020	48-128	302	SC07-1518RR	3	1521.02
Pendleton	2020	48-128	303	SC-14-1127	3	1505.94
Pendleton	2020	48-128	304	Boggs	3	1791.72
Pendleton	2020	48-128	305	N09-12854	3	1600.99
Pendleton	2020	48-128	306	N06-7023	3	1650.52
Pendleton	2020	48-128	307	NC-Roy	3	1352.83
Pendleton	2020	48-128	308	Crockett	3	1724.66
Pendleton	2020	48-128	309	R01-581F	3	1589.6
Pendleton	2020	48-128	310	NC-Raleigh	3	1467.79
Pendleton	2020	48-128	311	USDA-N8002	3	1122.13
Pendleton	2020	48-128	402	R01-581F	4	896.152
Pendleton	2020	48-128	403	SC-14-1127	4	1542.22
Pendleton	2020	48-128	404	Crockett	4	1291.77
Pendleton	2020	48-128	405	N09-13890	4	1770.53
Pendleton	2020	48-128	406	Boggs	4	1267.51
Pendleton	2020	48-128	407	NC-Roy	4	1117.84
Pendleton	2020	48-128	408	USDA-N8002	4	1181.37
Pendleton	2020	48-128	409	NC-Raleigh	4	1651.58
Pendleton	2020	48-128	410	N06-7023	4	1205.73
Pendleton	2020	48-128	411	N09-12854	4	1167.69
Pendleton	2020	48-128	412	SC07-1518RR	4	1869.69
Florence	2020	46-120	101	NC-Raleigh	1	413.031
Florence	2020	46-120	102	SC-14-1127	1	208.905
Florence	2020	46-120	103	N09-13890	1	513.625
Florence	2020	46-120	104	USDA-N8002	1	.
Florence	2020	46-120	105	SC07-1518RR	1	263.413
Florence	2020	46-120	106	N06-7023	1	549.859
Florence	2020	46-120	107	NC-Roy	1	310.221
Florence	2020	46-120	109	Boggs	1	.
Florence	2020	46-120	110	R01-581F	1	413.636
Florence	2020	46-120	111	Crockett	1	.
Florence	2020	46-120	112	N09-12854	1	359.878
Florence	2020	46-120	201	N09-12854	2	210.588
Florence	2020	46-120	202	N06-7023	2	16.5799
Florence	2020	46-120	203	R01-581F	2	.
Florence	2020	46-120	204	NC-Raleigh	2	1016.17
Florence	2020	46-120	206	USDA-N8002	2	137.941
Florence	2020	46-120	207	SC-14-1127	2	254.26
Florence	2020	46-120	208	N09-13890	2	164.726
Florence	2020	46-120	209	SC07-1518RR	2	496.959
Florence	2020	46-120	210	Crockett	2	822.705
Florence	2020	46-120	211	Boggs	2	821.778
Florence	2020	46-120	302	N09-13890	3	363.163
Florence	2020	46-120	303	NC-Roy	3	78.7652
Florence	2020	46-120	304	SC-14-1127	3	319.322
Florence	2020	46-120	305	R01-581F	3	876.106
Florence	2020	46-120	306	N06-7023	3	502.033
Florence	2020	46-120	307	Crockett	3	78.4541
Florence	2020	46-120	308	N09-12854	3	498.327
Florence	2020	46-120	309	Boggs	3	750.497
Florence	2020	46-120	311	USDA-N8002	3	232.932
Florence	2020	46-120	312	NC-Raleigh	3	272.771
Florence	2020	46-120	402	SC-14-1127	4	560.739
Florence	2020	46-120	403	SC07-1518RR	4	554.031
Florence	2020	46-120	404	N09-12854	4	.
Florence	2020	46-120	405	Boggs	4	188.031
Florence	2020	46-120	406	NC-Roy	4	956.629
Florence	2020	46-120	407	Crockett	4	1124.76
Florence	2020	46-120	408	N06-7023	4	634.967
Florence	2020	46-120	409	N09-13890	4	270.601
Florence	2020	46-120	410	NC-Raleigh	4	731.157
Florence	2020	46-120	411	USDA-N8002	4	755.907

## Sheet: Root count and length
Location	Year	Days after planting	Plot	Genotype	Replication	Depth	Root count	Root length (cm)
Pendleton	2019	105	102	N09-12854	1	0-18	97	1182.59
Pendleton	2019	105	102	N09-12854	1	19-35	16	157.307
Pendleton	2019	105	102	N09-12854	1	36-52	4	33.2488
Pendleton	2019	105	102	N09-12854	1	53-70	48	439.407
Pendleton	2019	105	103	R01-581F	1	0-18	91	939.74
Pendleton	2019	105	103	R01-581F	1	19-35	167	1730.97
Pendleton	2019	105	103	R01-581F	1	36-52	47	530.075
Pendleton	2019	105	103	R01-581F	1	53-70	0	0
Pendleton	2019	105	104	NC-Roy	1	0-18	176	1399.88
Pendleton	2019	105	104	NC-Roy	1	19-35	133	1065.97
Pendleton	2019	105	104	NC-Roy	1	36-52	72	810.372
Pendleton	2019	105	104	NC-Roy	1	53-70	16	106.161
Pendleton	2019	105	105	N06-7023	1	0-18	133	1729.03
Pendleton	2019	105	105	N06-7023	1	19-35	113	1457.23
Pendleton	2019	105	105	N06-7023	1	36-52	116	1022.62
Pendleton	2019	105	105	N06-7023	1	53-70	194	1667.79
Pendleton	2019	105	106	N09-13890	1	0-18	69	949.226
Pendleton	2019	105	106	N09-13890	1	19-35	22	143.829
Pendleton	2019	105	106	N09-13890	1	36-52	28	257.272
Pendleton	2019	105	107	SC07-1518RR	1	0-18	88	830.35
Pendleton	2019	105	107	SC07-1518RR	1	19-35	25	341.527
Pendleton	2019	105	107	SC07-1518RR	1	36-52	1	30.489
Pendleton	2019	105	107	SC07-1518RR	1	53-70	59	432.183
Pendleton	2019	105	108	Crockett	1	0-18	134	1385.42
Pendleton	2019	105	108	Crockett	1	19-35	111	1116.75
Pendleton	2019	105	108	Crockett	1	36-52	76	1255.73
Pendleton	2019	105	108	Crockett	1	53-70	150	1479.5
Pendleton	2019	105	109	Boggs	1	0-18	120	1445.28
Pendleton	2019	105	109	Boggs	1	19-35	110	1724.71
Pendleton	2019	105	109	Boggs	1	36-52	8	298.112
Pendleton	2019	105	109	Boggs	1	53-70	4	55.8435
Pendleton	2019	105	111	USDA-N8002	1	0-18	295	3348.69
Pendleton	2019	105	111	USDA-N8002	1	19-35	81	1294.02
Pendleton	2019	105	111	USDA-N8002	1	36-52	8	117.034
Pendleton	2019	105	111	USDA-N8002	1	53-70	10	77.8095
Pendleton	2019	105	112	SC-14-1127	1	0-18	64	565.704
Pendleton	2019	105	112	SC-14-1127	1	19-35	168	2083.93
Pendleton	2019	105	112	SC-14-1127	1	36-52	105	1828.45
Pendleton	2019	105	112	SC-14-1127	1	53-70	278	2750.66
Pendleton	2019	105	201	N09-12854	2	0-18	51	454.611
Pendleton	2019	105	201	N09-12854	2	19-35	155	2070.77
Pendleton	2019	105	201	N09-12854	2	36-52	100	1825.06
Pendleton	2019	105	201	N09-12854	2	53-70	244	2584.68
Pendleton	2019	105	204	N06-7023	2	0-18	171	1955.09
Pendleton	2019	105	204	N06-7023	2	19-35	150	1738.93
Pendleton	2019	105	204	N06-7023	2	36-52	187	1804.45
Pendleton	2019	105	204	N06-7023	2	53-70	206	2032.56
Pendleton	2019	105	205	N09-13890	2	0-18	125	1356.84
Pendleton	2019	105	205	N09-13890	2	19-35	37	440.391
Pendleton	2019	105	205	N09-13890	2	36-52	20	202.073
Pendleton	2019	105	205	N09-13890	2	53-70	84	677.371
Pendleton	2019	105	206	SC07-1518RR	2	0-18	169	2082.64
Pendleton	2019	105	206	SC07-1518RR	2	19-35	260	2171.29
Pendleton	2019	105	206	SC07-1518RR	2	36-52	181	1543.35
Pendleton	2019	105	206	SC07-1518RR	2	53-70	268	2340.2
Pendleton	2019	105	208	SC-14-1127	2	0-18	236	2055.05
Pendleton	2019	105	208	SC-14-1127	2	19-35	136	1800.95
Pendleton	2019	105	208	SC-14-1127	2	36-52	23	455.545
Pendleton	2019	105	208	SC-14-1127	2	53-70	17	246.447
Pendleton	2019	105	210	USDA-N8002	2	0-18	243	2380.95
Pendleton	2019	105	210	USDA-N8002	2	19-35	209	2772.65
Pendleton	2019	105	210	USDA-N8002	2	36-52	164	2896.95
Pendleton	2019	105	210	USDA-N8002	2	53-70	62	741.445
Pendleton	2019	105	212	Boggs	2	0-18	198	2011.84
Pendleton	2019	105	212	Boggs	2	19-35	218	2697.74
Pendleton	2019	105	212	Boggs	2	36-52	242	3865.52
Pendleton	2019	105	212	Boggs	2	53-70	219	2260.94
Pendleton	2019	105	301	N09-13890	3	0-18	115	1219.91
Pendleton	2019	105	301	N09-13890	3	19-35	181	2651.07
Pendleton	2019	105	301	N09-13890	3	36-52	96	1146.2
Pendleton	2019	105	301	N09-13890	3	53-70	6	34.848
Pendleton	2019	105	302	R01-581F	3	0-18	186	1949.93
Pendleton	2019	105	302	R01-581F	3	19-35	391	3927.25
Pendleton	2019	105	302	R01-581F	3	36-52	165	2980.26
Pendleton	2019	105	302	R01-581F	3	53-70	20	148.451
Pendleton	2019	105	303	NC-Raleigh	3	0-18	221	2036.66
Pendleton	2019	105	303	NC-Raleigh	3	19-35	261	2201.63
Pendleton	2019	105	303	NC-Raleigh	3	36-52	282	2566.97
Pendleton	2019	105	303	NC-Raleigh	3	53-70	173	1671.44
Pendleton	2019	105	304	SC07-1518RR	3	0-18	227	2234.74
Pendleton	2019	105	304	SC07-1518RR	3	19-35	313	2489.57
Pendleton	2019	105	304	SC07-1518RR	3	36-52	247	2355.89
Pendleton	2019	105	304	SC07-1518RR	3	53-70	237	2263.93
Pendleton	2019	105	305	USDA-N8002	3	0-18	238	2141.31
Pendleton	2019	105	305	USDA-N8002	3	19-35	189	1989.08
Pendleton	2019	105	305	USDA-N8002	3	36-52	527	5370.21
Pendleton	2019	105	305	USDA-N8002	3	53-70	458	4449.94
Pendleton	2019	105	306	Crockett	3	0-18	241	1983.16
Pendleton	2019	105	306	Crockett	3	19-35	317	2252.3
Pendleton	2019	105	306	Crockett	3	36-52	258	1492.9
Pendleton	2019	105	306	Crockett	3	53-70	300	1986.8
Pendleton	2019	105	307	Boggs	3	0-18	277	2901.98
Pendleton	2019	105	307	Boggs	3	19-35	331	3869.59
Pendleton	2019	105	307	Boggs	3	36-52	306	2820.74
Pendleton	2019	105	307	Boggs	3	53-70	212	1954.84
Pendleton	2019	105	308	N09-12854	3	0-18	146	1425.34
Pendleton	2019	105	308	N09-12854	3	19-35	301	3233.77
Pendleton	2019	105	308	N09-12854	3	36-52	279	2438.39
Pendleton	2019	105	308	N09-12854	3	53-70	206	1247.54
Pendleton	2019	105	309	N06-7023	3	0-18	229	1894.04
Pendleton	2019	105	309	N06-7023	3	19-35	301	2421.58
Pendleton	2019	105	309	N06-7023	3	36-52	162	1234.14
Pendleton	2019	105	309	N06-7023	3	53-70	183	3206.5
Pendleton	2019	105	310	NC-Roy	3	0-18	233	1681.72
Pendleton	2019	105	310	NC-Roy	3	19-35	138	1553.39
Pendleton	2019	105	310	NC-Roy	3	36-52	26	633.562
Pendleton	2019	105	310	NC-Roy	3	53-70	117	557.288
Pendleton	2019	105	312	SC-14-1127	3	0-18	326	3168.83
Pendleton	2019	105	312	SC-14-1127	3	19-35	265	3048.68
Pendleton	2019	105	312	SC-14-1127	3	36-52	52	1035.31
Pendleton	2019	105	312	SC-14-1127	3	53-70	48	627.64
Pendleton	2019	105	405	NC-Raleigh	4	0-18	400	3435.95
Pendleton	2019	105	405	NC-Raleigh	4	19-35	488	5298.58
Pendleton	2019	105	405	NC-Raleigh	4	36-52	381	3526.92
Pendleton	2019	105	405	NC-Raleigh	4	53-70	186	1486.12
Pendleton	2019	105	407	NC-Roy	4	0-18	498	4552.95
Pendleton	2019	105	407	NC-Roy	4	19-35	456	3646.43
Pendleton	2019	105	407	NC-Roy	4	36-52	294	3169.92
Pendleton	2019	105	407	NC-Roy	4	53-70	26	648.714
Pendleton	2019	105	409	N09-12854	4	0-18	395	2672.12
Pendleton	2019	105	409	N09-12854	4	19-35	199	1486.4
Pendleton	2019	105	409	N09-12854	4	36-52	248	1825.45
Pendleton	2019	105	409	N09-12854	4	53-70	172	1499.74
Pendleton	2019	105	410	USDA-N8002	4	0-18	154	1378.02
Pendleton	2019	105	410	USDA-N8002	4	19-35	276	2801.12
Pendleton	2019	105	410	USDA-N8002	4	36-52	209	1910.16
Pendleton	2019	105	410	USDA-N8002	4	53-70	97	486.755
Pendleton	2019	105	412	Boggs	4	0-18	161	1539.75
Pendleton	2019	105	412	Boggs	4	19-35	225	2417.46
Pendleton	2019	105	412	Boggs	4	36-52	110	1487.63
Pendleton	2019	105	412	Boggs	4	53-70	163	981.073
Pendleton	2019	105	505	N09-12854	5	0-18	202	2245.1
Pendleton	2019	105	505	N09-12854	5	19-35	150	2174.45
Pendleton	2019	105	505	N09-12854	5	36-52	41	864.848
Pendleton	2019	105	505	N09-12854	5	53-70	52	850.125
Pendleton	2019	105	506	Boggs	5	0-18	390	2946.69
Pendleton	2019	105	506	Boggs	5	19-35	422	5005.62
Pendleton	2019	105	506	Boggs	5	36-52	389	4090.66
Pendleton	2019	105	506	Boggs	5	53-70	229	1875.82
Pendleton	2019	105	507	NC-Raleigh	5	0-18	263	3510.4
Pendleton	2019	105	507	NC-Raleigh	5	19-35	64	918.482
Pendleton	2019	105	507	NC-Raleigh	5	36-52	120	821.729
Pendleton	2019	105	507	NC-Raleigh	5	53-70	72	580.005
Pendleton	2019	105	508	N06-7023	5	0-18	257	3176.31
Pendleton	2019	105	508	N06-7023	5	19-35	228	2996.56
Pendleton	2019	105	508	N06-7023	5	36-52	51	487.918
Pendleton	2019	105	508	N06-7023	5	53-70	64	566.2
Pendleton	2019	105	509	Crockett	5	0-18	151	1937.81
Pendleton	2019	105	509	Crockett	5	19-35	13	170.758
Pendleton	2019	105	509	Crockett	5	36-52	190	1875.61
Pendleton	2019	105	509	Crockett	5	53-70	174	1365.82
Pendleton	2019	105	510	N09-13890	5	0-18	99	1173.9
Pendleton	2019	105	510	N09-13890	5	19-35	40	655.638
Pendleton	2019	105	510	N09-13890	5	36-52	0	0
Pendleton	2019	105	510	N09-13890	5	53-70	36	195.78
Pendleton	2019	105	511	SC07-1518RR	5	0-18	324	2451.44
Pendleton	2019	105	511	SC07-1518RR	5	19-35	246	2472.1
Pendleton	2019	105	511	SC07-1518RR	5	36-52	552	5280.51
Pendleton	2019	105	511	SC07-1518RR	5	53-70	29	664.369
Pendleton	2019	120	102	N09-12854	1	0-18	74	1056.62
Pendleton	2019	120	102	N09-12854	1	19-35	122	1747.93
Pendleton	2019	120	102	N09-12854	1	36-52	27	406.876
Pendleton	2019	120	102	N09-12854	1	53-70	0	0
Pendleton	2019	120	103	R01-581F	1	0-18	196	1583.9
Pendleton	2019	120	103	R01-581F	1	19-35	141	941.685
Pendleton	2019	120	103	R01-581F	1	36-52	73	784.485
Pendleton	2019	120	103	R01-581F	1	53-70	4	53.3751
Pendleton	2019	120	104	NC-Roy	1	0-18	166	2233.17
Pendleton	2019	120	104	NC-Roy	1	19-35	101	1533.11
Pendleton	2019	120	104	NC-Roy	1	36-52	63	673.52
Pendleton	2019	120	104	NC-Roy	1	53-70	111	1203.57
Pendleton	2019	120	106	N09-13890	1	0-18	81	1128.6
Pendleton	2019	120	106	N09-13890	1	19-35	80	574.49
Pendleton	2019	120	106	N09-13890	1	36-52	30	337.195
Pendleton	2019	120	106	N09-13890	1	53-70	12	96.8307
Pendleton	2019	120	107	SC07-1518RR	1	0-18	96	1171.83
Pendleton	2019	120	107	SC07-1518RR	1	19-35	21	293.01
Pendleton	2019	120	107	SC07-1518RR	1	36-52	1	19.7013
Pendleton	2019	120	107	SC07-1518RR	1	53-70	4	49.9808
Pendleton	2019	120	108	Crockett	1	0-18	175	2144.96
Pendleton	2019	120	108	Crockett	1	19-35	162	1394.8
Pendleton	2019	120	108	Crockett	1	36-52	27	808.134
Pendleton	2019	120	108	Crockett	1	53-70	120	1582.44
Pendleton	2019	120	109	Boggs	1	0-18	253	2545.33
Pendleton	2019	120	109	Boggs	1	19-35	143	2035.66
Pendleton	2019	120	109	Boggs	1	36-52	3	130.215
Pendleton	2019	120	109	Boggs	1	53-70	2	46.7728
Pendleton	2019	120	111	USDA-N8002	1	0-18	344	4553.13
Pendleton	2019	120	111	USDA-N8002	1	19-35	68	1074.92
Pendleton	2019	120	111	USDA-N8002	1	36-52	9	206.387
Pendleton	2019	120	111	USDA-N8002	1	53-70	2	14.9987
Pendleton	2019	120	204	N06-7023	2	0-18	131	1881.57
Pendleton	2019	120	204	N06-7023	2	19-35	13	211.951
Pendleton	2019	120	204	N06-7023	2	36-52	0	0
Pendleton	2019	120	204	N06-7023	2	53-70	0	0
Pendleton	2019	120	205	N09-13890	2	0-18	375	3228.95
Pendleton	2019	120	205	N09-13890	2	19-35	73	672.74
Pendleton	2019	120	205	N09-13890	2	36-52	58	530.419
Pendleton	2019	120	205	N09-13890	2	53-70	157	1418.52
Pendleton	2019	120	206	SC07-1518RR	2	0-18	283	2961.02
Pendleton	2019	120	206	SC07-1518RR	2	19-35	454	4526.43
Pendleton	2019	120	206	SC07-1518RR	2	36-52	404	2677.87
Pendleton	2019	120	206	SC07-1518RR	2	53-70	339	3211.44
Pendleton	2019	120	208	SC-14-1127	2	0-18	374	3858.15
Pendleton	2019	120	208	SC-14-1127	2	19-35	122	1829
Pendleton	2019	120	208	SC-14-1127	2	36-52	7	203.238
Pendleton	2019	120	208	SC-14-1127	2	53-70	8	198.575
Pendleton	2019	120	210	USDA-N8002	2	0-18	348	3933.61
Pendleton	2019	120	210	USDA-N8002	2	19-35	158	2619.22
Pendleton	2019	120	210	USDA-N8002	2	36-52	47	1075.36
Pendleton	2019	120	210	USDA-N8002	2	53-70	19	341.75
Pendleton	2019	120	212	Boggs	2	0-18	285	2982.82
Pendleton	2019	120	212	Boggs	2	19-35	368	4661.47
Pendleton	2019	120	212	Boggs	2	36-52	255	4716.64
Pendleton	2019	120	212	Boggs	2	53-70	222	2455.49
Pendleton	2019	120	302	R01-581F	3	0-18	228	2879.91
Pendleton	2019	120	302	R01-581F	3	19-35	312	3921.16
Pendleton	2019	120	302	R01-581F	3	36-52	112	1461.35
Pendleton	2019	120	302	R01-581F	3	53-70	13	139.099
Pendleton	2019	120	303	NC-Raleigh	3	0-18	369	3689.66
Pendleton	2019	120	303	NC-Raleigh	3	19-35	259	2630.41
Pendleton	2019	120	303	NC-Raleigh	3	36-52	130	1570.25
Pendleton	2019	120	303	NC-Raleigh	3	53-70	54	693.868
Pendleton	2019	120	304	SC07-1518RR	3	0-18	267	2844.94
Pendleton	2019	120	304	SC07-1518RR	3	19-35	349	3371.67
Pendleton	2019	120	304	SC07-1518RR	3	36-52	277	3064.29
Pendleton	2019	120	304	SC07-1518RR	3	53-70	211	2701.65
Pendleton	2019	120	305	USDA-N8002	3	0-18	186	1835.69
Pendleton	2019	120	305	USDA-N8002	3	19-35	145	1737.58
Pendleton	2019	120	305	USDA-N8002	3	36-52	267	4210.86
Pendleton	2019	120	305	USDA-N8002	3	53-70	244	3362.06
Pendleton	2019	120	306	Crockett	3	0-18	126	1466.29
Pendleton	2019	120	306	Crockett	3	19-35	108	1592.02
Pendleton	2019	120	306	Crockett	3	36-52	58	613.054
Pendleton	2019	120	306	Crockett	3	53-70	87	995.657
Pendleton	2019	120	308	N09-12854	3	0-18	137	1664.32
Pendleton	2019	120	308	N09-12854	3	19-35	238	3587.29
Pendleton	2019	120	308	N09-12854	3	36-52	148	2202.77
Pendleton	2019	120	308	N09-12854	3	53-70	75	835.275
Pendleton	2019	120	309	N06-7023	3	0-18	211	2235.04
Pendleton	2019	120	309	N06-7023	3	19-35	167	1805.99
Pendleton	2019	120	309	N06-7023	3	36-52	38	262.588
Pendleton	2019	120	309	N06-7023	3	53-70	57	1083.91
Pendleton	2019	120	310	NC-Roy	3	0-18	125	1589.07
Pendleton	2019	120	310	NC-Roy	3	19-35	86	1232.9
Pendleton	2019	120	310	NC-Roy	3	36-52	11	243.846
Pendleton	2019	120	310	NC-Roy	3	53-70	1	20.2486
Pendleton	2019	120	312	SC-14-1127	3	0-18	267	3267.31
Pendleton	2019	120	312	SC-14-1127	3	19-35	183	2447.84
Pendleton	2019	120	312	SC-14-1127	3	36-52	29	669.574
Pendleton	2019	120	312	SC-14-1127	3	53-70	37	642.693
Pendleton	2019	120	402	SC07-1518RR	4	0-18	262	2838.01
Pendleton	2019	120	402	SC07-1518RR	4	19-35	278	2899
Pendleton	2019	120	402	SC07-1518RR	4	36-52	333	3640.93
Pendleton	2019	120	402	SC07-1518RR	4	53-70	243	2965.45
Pendleton	2019	120	405	NC-Raleigh	4	0-18	340	3876.2
Pendleton	2019	120	405	NC-Raleigh	4	19-35	455	5754.12
Pendleton	2019	120	405	NC-Raleigh	4	36-52	296	3450.19
Pendleton	2019	120	405	NC-Raleigh	4	53-70	212	2200.07
Pendleton	2019	120	408	SC-14-1127	4	0-18	448	5215.23
Pendleton	2019	120	408	SC-14-1127	4	19-35	234	2750.25
Pendleton	2019	120	408	SC-14-1127	4	36-52	187	2539.62
Pendleton	2019	120	408	SC-14-1127	4	53-70	12	158.205
Pendleton	2019	120	409	N09-12854	4	0-18	218	2438.86
Pendleton	2019	120	409	N09-12854	4	19-35	53	745.334
Pendleton	2019	120	409	N09-12854	4	36-52	110	1356.19
Pendleton	2019	120	409	N09-12854	4	53-70	72	821.572
Pendleton	2019	120	503	SC-14-1127	5	0-18	120	1453.7
Pendleton	2019	120	503	SC-14-1127	5	19-35	128	2019.5
Pendleton	2019	120	503	SC-14-1127	5	36-52	47	742.419
Pendleton	2019	120	503	SC-14-1127	5	53-70	40	728.403
Pendleton	2019	120	505	N09-12854	5	0-18	184	2605.01
Pendleton	2019	120	505	N09-12854	5	19-35	130	1892.5
Pendleton	2019	120	505	N09-12854	5	36-52	86	1102.26
Pendleton	2019	120	505	N09-12854	5	53-70	0	0
Pendleton	2019	120	506	Boggs	5	0-18	369	4885.67
Pendleton	2019	120	506	Boggs	5	19-35	164	1873.51
Pendleton	2019	120	506	Boggs	5	36-52	253	3212
Pendleton	2019	120	506	Boggs	5	53-70	141	1788.6
Pendleton	2019	120	508	N06-7023	5	0-18	206	3334.58
Pendleton	2019	120	508	N06-7023	5	19-35	0	0
Pendleton	2019	120	508	N06-7023	5	36-52	0	0
Pendleton	2019	120	508	N06-7023	5	53-70	0	0
Pendleton	2019	120	509	Crockett	5	0-18	85	1771.53
Pendleton	2019	120	509	Crockett	5	19-35	4	89.6221
Pendleton	2019	120	509	Crockett	5	36-52	79	1477.19
Pendleton	2019	120	509	Crockett	5	53-70	83	915.417
Pendleton	2019	120	510	N09-13890	5	0-18	93	1485.47
Pendleton	2019	120	510	N09-13890	5	19-35	26	377.039
Pendleton	2019	120	510	N09-13890	5	36-52	0	0
Pendleton	2019	120	510	N09-13890	5	53-70	8	73.3262
Pendleton	2019	120	511	SC07-1518RR	5	0-18	246	2922.74
Pendleton	2019	120	511	SC07-1518RR	5	19-35	142	2085.98
Pendleton	2019	120	511	SC07-1518RR	5	36-52	111	2450.71
Pendleton	2019	120	511	SC07-1518RR	5	53-70	16	321.522
Pendleton	2019	131	102	N09-12854	1	0-18	74	1056.62
Pendleton	2019	131	102	N09-12854	1	19-35	122	1747.93
Pendleton	2019	131	102	N09-12854	1	36-52	27	406.876
Pendleton	2019	131	102	N09-12854	1	53-70	0	0
Pendleton	2019	131	103	R01-581F	1	0-18	196	1583.9
Pendleton	2019	131	103	R01-581F	1	19-35	141	941.685
Pendleton	2019	131	103	R01-581F	1	36-52	73	784.485
Pendleton	2019	131	103	R01-581F	1	53-70	4	53.3751
Pendleton	2019	131	104	NC-Roy	1	0-18	166	2233.17
Pendleton	2019	131	104	NC-Roy	1	19-35	101	1533.11
Pendleton	2019	131	104	NC-Roy	1	36-52	63	673.52
Pendleton	2019	131	104	NC-Roy	1	53-70	111	1203.57
Pendleton	2019	131	106	N09-13890	1	0-18	81	1128.6
Pendleton	2019	131	106	N09-13890	1	19-35	80	574.49
Pendleton	2019	131	106	N09-13890	1	36-52	30	337.195
Pendleton	2019	131	106	N09-13890	1	53-70	12	96.8307
Pendleton	2019	131	107	SC07-1518RR	1	0-18	96	1171.83
Pendleton	2019	131	107	SC07-1518RR	1	19-35	21	293.01
Pendleton	2019	131	107	SC07-1518RR	1	36-52	1	19.7013
Pendleton	2019	131	107	SC07-1518RR	1	53-70	4	49.9808
Pendleton	2019	131	108	Crockett	1	0-18	175	2144.96
Pendleton	2019	131	108	Crockett	1	19-35	162	1394.8
Pendleton	2019	131	108	Crockett	1	36-52	27	808.134
Pendleton	2019	131	108	Crockett	1	53-70	120	1582.44
Pendleton	2019	131	109	Boggs	1	0-18	253	2545.33
Pendleton	2019	131	109	Boggs	1	19-35	143	2035.66
Pendleton	2019	131	109	Boggs	1	36-52	3	130.215
Pendleton	2019	131	109	Boggs	1	53-70	2	46.7728
Pendleton	2019	131	111	USDA-N8002	1	0-18	344	4553.13
Pendleton	2019	131	111	USDA-N8002	1	19-35	68	1074.92
Pendleton	2019	131	111	USDA-N8002	1	36-52	9	206.387
Pendleton	2019	131	111	USDA-N8002	1	53-70	2	14.9987
Pendleton	2019	131	204	N06-7023	2	0-18	131	1881.57
Pendleton	2019	131	204	N06-7023	2	19-35	13	211.951
Pendleton	2019	131	204	N06-7023	2	36-52	0	0
Pendleton	2019	131	204	N06-7023	2	53-70	0	0
Pendleton	2019	131	205	N09-13890	2	0-18	375	3228.95
Pendleton	2019	131	205	N09-13890	2	19-35	73	672.74
Pendleton	2019	131	205	N09-13890	2	36-52	58	530.419
Pendleton	2019	131	205	N09-13890	2	53-70	157	1418.52
Pendleton	2019	131	206	SC07-1518RR	2	0-18	283	2961.02
Pendleton	2019	131	206	SC07-1518RR	2	19-35	454	4526.43
Pendleton	2019	131	206	SC07-1518RR	2	36-52	404	2677.87
Pendleton	2019	131	206	SC07-1518RR	2	53-70	339	3211.44
Pendleton	2019	131	208	SC-14-1127	2	0-18	374	3858.15
Pendleton	2019	131	208	SC-14-1127	2	19-35	122	1829
Pendleton	2019	131	208	SC-14-1127	2	36-52	7	203.238
Pendleton	2019	131	208	SC-14-1127	2	53-70	8	198.575
Pendleton	2019	131	210	USDA-N8002	2	0-18	348	3933.61
Pendleton	2019	131	210	USDA-N8002	2	19-35	158	2619.22
Pendleton	2019	131	210	USDA-N8002	2	36-52	47	1075.36
Pendleton	2019	131	210	USDA-N8002	2	53-70	19	341.75
Pendleton	2019	131	212	Boggs	2	0-18	285	2982.82
Pendleton	2019	131	212	Boggs	2	19-35	368	4661.47
Pendleton	2019	131	212	Boggs	2	36-52	255	4716.64
Pendleton	2019	131	212	Boggs	2	53-70	222	2455.49
Pendleton	2019	131	302	R01-581F	3	0-18	228	2879.91
Pendleton	2019	131	302	R01-581F	3	19-35	312	3921.16
Pendleton	2019	131	302	R01-581F	3	36-52	112	1461.35
Pendleton	2019	131	302	R01-581F	3	53-70	13	139.099
Pendleton	2019	131	303	NC-Raleigh	3	0-18	369	3689.66
Pendleton	2019	131	303	NC-Raleigh	3	19-35	259	2630.41
Pendleton	2019	131	303	NC-Raleigh	3	36-52	130	1570.25
Pendleton	2019	131	303	NC-Raleigh	3	53-70	54	693.868
Pendleton	2019	131	304	SC07-1518RR	3	0-18	267	2844.94
Pendleton	2019	131	304	SC07-1518RR	3	19-35	349	3371.67
Pendleton	2019	131	304	SC07-1518RR	3	36-52	277	3064.29
Pendleton	2019	131	304	SC07-1518RR	3	53-70	211	2701.65
Pendleton	2019	131	305	USDA-N8002	3	0-18	186	1835.69
Pendleton	2019	131	305	USDA-N8002	3	19-35	145	1737.58
Pendleton	2019	131	305	USDA-N8002	3	36-52	267	4210.86
Pendleton	2019	131	305	USDA-N8002	3	53-70	244	3362.06
Pendleton	2019	131	306	Crockett	3	0-18	126	1466.29
Pendleton	2019	131	306	Crockett	3	19-35	108	1592.02
Pendleton	2019	131	306	Crockett	3	36-52	58	613.054
Pendleton	2019	131	306	Crockett	3	53-70	87	995.657
Pendleton	2019	131	308	N09-12854	3	0-18	137	1664.32
Pendleton	2019	131	308	N09-12854	3	19-35	238	3587.29
Pendleton	2019	131	308	N09-12854	3	36-52	148	2202.77
Pendleton	2019	131	308	N09-12854	3	53-70	75	835.275
Pendleton	2019	131	309	N06-7023	3	0-18	211	2235.04
Pendleton	2019	131	309	N06-7023	3	19-35	167	1805.99
Pendleton	2019	131	309	N06-7023	3	36-52	38	262.588
Pendleton	2019	131	309	N06-7023	3	53-70	57	1083.91
Pendleton	2019	131	310	NC-Roy	3	0-18	125	1589.07
Pendleton	2019	131	310	NC-Roy	3	19-35	86	1232.9
Pendleton	2019	131	310	NC-Roy	3	36-52	11	243.846
Pendleton	2019	131	310	NC-Roy	3	53-70	1	20.2486
Pendleton	2019	131	312	SC-14-1127	3	0-18	267	3267.31
Pendleton	2019	131	312	SC-14-1127	3	19-35	183	2447.84
Pendleton	2019	131	312	SC-14-1127	3	36-52	29	669.574
Pendleton	2019	131	312	SC-14-1127	3	53-70	37	642.693
Pendleton	2019	131	402	SC07-1518RR	4	0-18	262	2838.01
Pendleton	2019	131	402	SC07-1518RR	4	19-35	278	2899
Pendleton	2019	131	402	SC07-1518RR	4	36-52	333	3640.93
Pendleton	2019	131	402	SC07-1518RR	4	53-70	243	2965.45
Pendleton	2019	131	405	NC-Raleigh	4	0-18	340	3876.2
Pendleton	2019	131	405	NC-Raleigh	4	19-35	455	5754.12
Pendleton	2019	131	405	NC-Raleigh	4	36-52	296	3450.19
Pendleton	2019	131	405	NC-Raleigh	4	53-70	212	2200.07
Pendleton	2019	131	408	SC-14-1127	4	0-18	448	5215.23
Pendleton	2019	131	408	SC-14-1127	4	19-35	234	2750.25
Pendleton	2019	131	408	SC-14-1127	4	36-52	187	2539.62
Pendleton	2019	131	408	SC-14-1127	4	53-70	12	158.205
Pendleton	2019	131	409	N09-12854	4	0-18	218	2438.86
Pendleton	2019	131	409	N09-12854	4	19-35	53	745.334
Pendleton	2019	131	409	N09-12854	4	36-52	110	1356.19
Pendleton	2019	131	409	N09-12854	4	53-70	72	821.572
Pendleton	2019	131	503	SC-14-1127	5	0-18	120	1453.7
Pendleton	2019	131	503	SC-14-1127	5	19-35	128	2019.5
Pendleton	2019	131	503	SC-14-1127	5	36-52	47	742.419
Pendleton	2019	131	503	SC-14-1127	5	53-70	40	728.403
Pendleton	2019	131	505	N09-12854	5	0-18	184	2605.01
Pendleton	2019	131	505	N09-12854	5	19-35	130	1892.5
Pendleton	2019	131	505	N09-12854	5	36-52	86	1102.26
Pendleton	2019	131	505	N09-12854	5	53-70	0	0
Pendleton	2019	131	506	Boggs	5	0-18	369	4885.67
Pendleton	2019	131	506	Boggs	5	19-35	164	1873.51
Pendleton	2019	131	506	Boggs	5	36-52	253	3212
Pendleton	2019	131	506	Boggs	5	53-70	141	1788.6
Pendleton	2019	131	508	N06-7023	5	0-18	206	3334.58
Pendleton	2019	131	508	N06-7023	5	19-35	0	0
Pendleton	2019	131	508	N06-7023	5	36-52	0	0
Pendleton	2019	131	508	N06-7023	5	53-70	0	0
Pendleton	2019	131	509	Crockett	5	0-18	85	1771.53
Pendleton	2019	131	509	Crockett	5	19-35	4	89.6221
Pendleton	2019	131	509	Crockett	5	36-52	79	1477.19
Pendleton	2019	131	509	Crockett	5	53-70	83	915.417
Pendleton	2019	131	510	N09-13890	5	0-18	93	1485.47
Pendleton	2019	131	510	N09-13890	5	19-35	26	377.039
Pendleton	2019	131	510	N09-13890	5	36-52	0	0
Pendleton	2019	131	510	N09-13890	5	53-70	8	73.3262
Pendleton	2019	131	511	SC07-1518RR	5	0-18	246	2922.74
Pendleton	2019	131	511	SC07-1518RR	5	19-35	142	2085.98
Pendleton	2019	131	511	SC07-1518RR	5	36-52	111	2450.71
Pendleton	2019	131	511	SC07-1518RR	5	53-70	16	321.522
Pendleton	2019	145	102	N09-12854	1	0-18	304	3595.69
Pendleton	2019	145	102	N09-12854	1	19-35	35	859.328
Pendleton	2019	145	102	N09-12854	1	36-52	9	58.0339
Pendleton	2019	145	102	N09-12854	1	53-70	70	584.875
Pendleton	2019	145	103	R01-581F	1	0-18	195	2667.14
Pendleton	2019	145	103	R01-581F	1	19-35	193	2152.81
Pendleton	2019	145	103	R01-581F	1	36-52	91	881.959
Pendleton	2019	145	103	R01-581F	1	53-70	82	608.773
Pendleton	2019	145	104	NC-Roy	1	0-18	433	3138.02
Pendleton	2019	145	104	NC-Roy	1	19-35	262	1866.58
Pendleton	2019	145	104	NC-Roy	1	36-52	93	902.451
Pendleton	2019	145	104	NC-Roy	1	53-70	37	462.385
Pendleton	2019	145	105	N06-7023	1	0-18	290	2588.86
Pendleton	2019	145	105	N06-7023	1	19-35	128	1449.74
Pendleton	2019	145	105	N06-7023	1	36-52	110	956.623
Pendleton	2019	145	105	N06-7023	1	53-70	115	1099.3
Pendleton	2019	145	106	N09-13890	1	0-18	128	1697.68
Pendleton	2019	145	106	N09-13890	1	19-35	107	967.856
Pendleton	2019	145	106	N09-13890	1	36-52	78	526.728
Pendleton	2019	145	106	N09-13890	1	53-70	57	380.042
Pendleton	2019	145	107	SC07-1518RR	1	0-18	250	2621.48
Pendleton	2019	145	107	SC07-1518RR	1	19-35	17	340.598
Pendleton	2019	145	107	SC07-1518RR	1	36-52	3	53.0251
Pendleton	2019	145	107	SC07-1518RR	1	53-70	144	1119.86
Pendleton	2019	145	108	Crockett	1	0-18	330	3559.55
Pendleton	2019	145	108	Crockett	1	19-35	189	1452.13
Pendleton	2019	145	108	Crockett	1	36-52	67	899.911
Pendleton	2019	145	108	Crockett	1	53-70	110	1113.31
Pendleton	2019	145	109	Boggs	1	0-18	347	3652.03
Pendleton	2019	145	109	Boggs	1	19-35	189	2307.16
Pendleton	2019	145	109	Boggs	1	36-52	6	289.666
Pendleton	2019	145	109	Boggs	1	53-70	14	136.632
Pendleton	2019	145	204	N06-7023	2	0-18	318	4200.45
Pendleton	2019	145	204	N06-7023	2	19-35	0	0
Pendleton	2019	145	205	N09-13890	2	0-18	316	3711.77
Pendleton	2019	145	205	N09-13890	2	19-35	108	940.974
Pendleton	2019	145	205	N09-13890	2	36-52	64	587.258
Pendleton	2019	145	205	N09-13890	2	53-70	147	1219.36
Pendleton	2019	145	206	SC07-1518RR	2	0-18	300	4817.9
Pendleton	2019	145	206	SC07-1518RR	2	19-35	285	3123.12
Pendleton	2019	145	206	SC07-1518RR	2	36-52	293	2369.35
Pendleton	2019	145	206	SC07-1518RR	2	53-70	225	2587.83
Pendleton	2019	145	208	SC-14-1127	2	0-18	382	3944.36
Pendleton	2019	145	208	SC-14-1127	2	19-35	212	2608.07
Pendleton	2019	145	208	SC-14-1127	2	36-52	6	153.968
Pendleton	2019	145	208	SC-14-1127	2	53-70	42	354.036
Pendleton	2019	145	210	USDA-N8002	2	0-18	540	5855.42
Pendleton	2019	145	210	USDA-N8002	2	19-35	201	3114.04
Pendleton	2019	145	210	USDA-N8002	2	36-52	79	1774.31
Pendleton	2019	145	210	USDA-N8002	2	53-70	22	267.777
Pendleton	2019	145	212	Boggs	2	0-18	395	4264.97
Pendleton	2019	145	212	Boggs	2	19-35	381	4016.32
Pendleton	2019	145	212	Boggs	2	36-52	272	4930.16
Pendleton	2019	145	212	Boggs	2	53-70	246	2566.45
Pendleton	2019	145	302	R01-581F	3	0-18	404	5062.8
Pendleton	2019	145	302	R01-581F	3	19-35	227	3491.86
Pendleton	2019	145	302	R01-581F	3	36-52	20	623.575
Pendleton	2019	145	302	R01-581F	3	53-70	11	153.346
Pendleton	2019	145	303	NC-Raleigh	3	0-18	375	5056.78
Pendleton	2019	145	303	NC-Raleigh	3	19-35	216	2350.34
Pendleton	2019	145	303	NC-Raleigh	3	36-52	75	915.375
Pendleton	2019	145	303	NC-Raleigh	3	53-70	55	534.618
Pendleton	2019	145	304	SC07-1518RR	3	0-18	325	3838.67
Pendleton	2019	145	304	SC07-1518RR	3	19-35	291	3107.86
Pendleton	2019	145	304	SC07-1518RR	3	36-52	183	2207.13
Pendleton	2019	145	304	SC07-1518RR	3	53-70	198	2897.99
Pendleton	2019	145	305	USDA-N8002	3	0-18	318	3629.83
Pendleton	2019	145	305	USDA-N8002	3	19-35	350	3127.56
Pendleton	2019	145	305	USDA-N8002	3	36-52	577	5904.56
Pendleton	2019	145	305	USDA-N8002	3	53-70	441	5279.14
Pendleton	2019	145	306	Crockett	3	0-18	199	3441.08
Pendleton	2019	145	306	Crockett	3	19-35	301	3240.71
Pendleton	2019	145	306	Crockett	3	36-52	177	1324.05
Pendleton	2019	145	306	Crockett	3	53-70	242	2111.78
Pendleton	2019	145	308	N09-12854	3	0-18	149	2025.56
Pendleton	2019	145	308	N09-12854	3	19-35	220	2953.39
Pendleton	2019	145	308	N09-12854	3	36-52	307	2926.81
Pendleton	2019	145	308	N09-12854	3	53-70	223	1651.08
Pendleton	2019	145	309	N06-7023	3	0-18	433	4984
Pendleton	2019	145	309	N06-7023	3	19-35	160	1804.64
Pendleton	2019	145	309	N06-7023	3	36-52	55	747.005
Pendleton	2019	145	309	N06-7023	3	53-70	57	1639.9
Pendleton	2019	145	310	NC-Roy	3	0-18	351	4949.25
Pendleton	2019	145	310	NC-Roy	3	19-35	68	715.752
Pendleton	2019	145	310	NC-Roy	3	36-52	21	403.952
Pendleton	2019	145	310	NC-Roy	3	53-70	159	898.063
Pendleton	2019	145	312	SC-14-1127	3	0-18	366	4459.92
Pendleton	2019	145	312	SC-14-1127	3	19-35	196	3814.77
Pendleton	2019	145	312	SC-14-1127	3	36-52	52	736.402
Pendleton	2019	145	312	SC-14-1127	3	53-70	36	594.081
Pendleton	2019	145	402	SC07-1518RR	4	0-18	362	4430.74
Pendleton	2019	145	402	SC07-1518RR	4	19-35	179	996.799
Pendleton	2019	145	402	SC07-1518RR	4	36-52	691	5692.78
Pendleton	2019	145	402	SC07-1518RR	4	53-70	509	4355.42
Pendleton	2019	145	405	NC-Raleigh	4	0-18	735	6082.33
Pendleton	2019	145	405	NC-Raleigh	4	19-35	639	7674.76
Pendleton	2019	145	405	NC-Raleigh	4	36-52	449	5121.96
Pendleton	2019	145	405	NC-Raleigh	4	53-70	354	3189.04
Florence	2019	129	101	N09-12854	1	0-18	433	4817.42
Florence	2019	129	101	N09-12854	1	19-35	477	5891.13
Florence	2019	129	101	N09-12854	1	36-52	501	7036.8
Florence	2019	129	101	N09-12854	1	53-70	495	7158.72
Florence	2019	129	102	Boggs	1	0-18	309	4741.19
Florence	2019	129	102	Boggs	1	19-35	340	5716.77
Florence	2019	129	102	Boggs	1	36-52	240	5620.6
Florence	2019	129	102	Boggs	1	53-70	494	9081.58
Florence	2019	129	103	SC07-1518RR	1	0-18	176	3053.53
Florence	2019	129	103	SC07-1518RR	1	19-35	123	1837.87
Florence	2019	129	103	SC07-1518RR	1	36-52	80	1716.83
Florence	2019	129	103	SC07-1518RR	1	53-70	102	2066.43
Florence	2019	129	105	N09-13890	1	0-18	84	1963.01
Florence	2019	129	105	N09-13890	1	19-35	174	2603.98
Florence	2019	129	105	N09-13890	1	36-52	116	1761.64
Florence	2019	129	105	N09-13890	1	53-70	0	0
Florence	2019	129	107	R01-581F	1	0-18	43	1014.49
Florence	2019	129	107	R01-581F	1	19-35	62	1337.94
Florence	2019	129	107	R01-581F	1	36-52	34	692.229
Florence	2019	129	107	R01-581F	1	53-70	50	886.991
Florence	2019	129	109	SC-14-1127	1	0-18	121	2512.17
Florence	2019	129	109	SC-14-1127	1	19-35	162	3051.86
Florence	2019	129	109	SC-14-1127	1	36-52	42	518.03
Florence	2019	129	109	SC-14-1127	1	53-70	3	180.044
Florence	2019	129	110	Crockett	1	0-18	1	36.7
Florence	2019	129	110	Crockett	1	19-35	36	849.701
Florence	2019	129	110	Crockett	1	36-52	14	337.651
Florence	2019	129	110	Crockett	1	53-70	34	737.781
Florence	2019	129	202	NC-Raleigh	2	0-18	275	3138.49
Florence	2019	129	202	NC-Raleigh	2	19-35	532	5777.09
Florence	2019	129	202	NC-Raleigh	2	36-52	504	5913.91
Florence	2019	129	202	NC-Raleigh	2	53-70	294	3322.55
Florence	2019	129	203	N06-7023	2	0-18	108	1596.48
Florence	2019	129	203	N06-7023	2	19-35	454	5209.55
Florence	2019	129	203	N06-7023	2	36-52	208	2727.46
Florence	2019	129	203	N06-7023	2	53-70	9	145.548
Florence	2019	129	204	Crockett	2	0-18	77	774.412
Florence	2019	129	204	Crockett	2	19-35	449	4759.44
Florence	2019	129	204	Crockett	2	36-52	164	1903.82
Florence	2019	129	204	Crockett	2	53-70	39	670.667
Florence	2019	129	205	Boggs	2	0-18	569	5507.74
Florence	2019	129	205	Boggs	2	19-35	513	5497.85
Florence	2019	129	205	Boggs	2	36-52	304	3850.36
Florence	2019	129	206	N09-13890	2	0-18	480	5704.38
Florence	2019	129	206	N09-13890	2	19-35	313	3283.03
Florence	2019	129	206	N09-13890	2	36-52	3	25.0205
Florence	2019	129	206	N09-13890	2	53-70	0	0
Florence	2019	129	207	SC07-1518RR	2	0-18	270	3357.12
Florence	2019	129	207	SC07-1518RR	2	19-35	905	9683.55
Florence	2019	129	207	SC07-1518RR	2	36-52	329	4167.08
Florence	2019	129	207	SC07-1518RR	2	53-70	227	2985.73
Florence	2019	129	208	SC-14-1127	2	0-18	183	2439.59
Florence	2019	129	208	SC-14-1127	2	19-35	223	2897.25
Florence	2019	129	208	SC-14-1127	2	36-52	109	1456.51
Florence	2019	129	208	SC-14-1127	2	53-70	124	1237.14
Florence	2019	129	209	R01-581F	2	0-18	255	2766.63
Florence	2019	129	209	R01-581F	2	19-35	240	3339.3
Florence	2019	129	209	R01-581F	2	36-52	82	1340.34
Florence	2019	129	209	R01-581F	2	53-70	40	894.818
Florence	2019	129	210	N09-12854	2	0-18	19	381.52
Florence	2019	129	210	N09-12854	2	19-35	486	5188.94
Florence	2019	129	210	N09-12854	2	36-52	170	2306.37
Florence	2019	129	210	N09-12854	2	53-70	217	3133.81
Florence	2019	129	301	N09-12854	3	0-18	425	5365.89
Florence	2019	129	301	N09-12854	3	19-35	466	4580.18
Florence	2019	129	301	N09-12854	3	36-52	130	1755.37
Florence	2019	129	301	N09-12854	3	53-70	231	3610.66
Florence	2019	129	401	NC-Roy	1	0-18	400	4472.61
Florence	2019	129	401	NC-Roy	1	19-35	514	4644.71
Florence	2019	129	401	NC-Roy	1	36-52	434	4467.48
Florence	2019	129	401	NC-Roy	1	53-70	52	684.207
Florence	2019	129	402	Boggs	4	0-18	802	8123.8
Florence	2019	129	402	Boggs	4	19-35	93	769.175
Florence	2019	129	402	Boggs	4	36-52	897	8009.72
Florence	2019	129	402	Boggs	4	53-70	896	5768.73
Florence	2019	129	403	SC-14-1127	4	0-18	184	1487.23
Florence	2019	129	403	SC-14-1127	4	19-35	285	2264.99
Florence	2019	129	403	SC-14-1127	4	36-52	46	322.071
Florence	2019	129	403	SC-14-1127	4	53-70	3	36.0369
Florence	2019	129	405	N09-12854	4	0-18	424	5224.07
Florence	2019	129	405	N09-12854	4	19-35	391	4425.11
Florence	2019	129	405	N09-12854	4	36-52	214	3441.97
Florence	2019	129	405	N09-12854	4	53-70	69	1356.98
Florence	2019	129	406	SC07-1518RR	4	0-18	110	1651.97
Florence	2019	129	406	SC07-1518RR	4	19-35	200	2326.01
Florence	2019	129	406	SC07-1518RR	4	36-52	479	5406.72
Florence	2019	129	406	SC07-1518RR	4	53-70	465	4595.53
Florence	2019	129	407	N06-7023	4	0-18	274	3991.81
Florence	2019	129	407	N06-7023	4	19-35	598	8005.83
Florence	2019	129	407	N06-7023	4	36-52	550	7495.01
Florence	2019	129	407	N06-7023	4	53-70	280	4784.85
Florence	2019	129	408	Crockett	4	0-18	394	4771.8
Florence	2019	129	408	Crockett	4	19-35	731	7680.76
Florence	2019	129	408	Crockett	4	36-52	630	4528.29
Florence	2019	129	409	N09-13890	4	0-18	760	7645.47
Florence	2019	129	409	N09-13890	4	19-35	818	8677.02
Florence	2019	129	409	N09-13890	4	36-52	750	9515.78
Florence	2019	129	410	R01-581F	4	0-18	318	4021.39
Florence	2019	129	410	R01-581F	4	19-35	511	5730.52
Florence	2019	129	410	R01-581F	4	36-52	494	5377.58
Florence	2019	129	502	USDA-N8002	1	0-18	163	2588.68
Florence	2019	129	502	USDA-N8002	1	19-35	323	4431.27
Florence	2019	129	502	USDA-N8002	1	36-52	226	3516.08
Florence	2019	129	502	USDA-N8002	1	53-70	126	1522.13
Florence	2019	129	503	NC-Roy	4	0-18	570	6989.77
Florence	2019	129	503	NC-Roy	4	19-35	1194	12527.3
Florence	2019	129	503	NC-Roy	4	36-52	1185	11588.1
Florence	2019	129	504	NC-Roy	2	0-18	222	3061.29
Florence	2019	129	504	NC-Roy	2	19-35	402	4739.72
Florence	2019	129	504	NC-Roy	2	36-52	388	4438.33
Florence	2019	129	504	NC-Roy	2	53-70	291	3449.77
Florence	2019	129	505	USDA-N8002	4	0-18	382	4927.37
Florence	2019	129	505	USDA-N8002	4	19-35	372	4697.17
Florence	2019	129	505	USDA-N8002	4	36-52	144	1696.87
Florence	2019	129	507	USDA-N8002	2	0-18	365	4899.12
Florence	2019	129	507	USDA-N8002	2	19-35	355	4377.7
Florence	2019	129	507	USDA-N8002	2	36-52	209	2493.7
Florence	2019	129	507	USDA-N8002	2	53-70	106	1940.56
Florence	2019	154	102	Boggs	1	0-18	1164	8614.43
Florence	2019	154	102	Boggs	1	19-35	1227	10121.6
Florence	2019	154	102	Boggs	1	36-52	1435	12044.5
Florence	2019	154	102	Boggs	1	53-70	1997	15250.7
Florence	2019	154	103	SC07-1518RR	1	0-18	435	6005.79
Florence	2019	154	103	SC07-1518RR	1	19-35	173	2636.62
Florence	2019	154	103	SC07-1518RR	1	36-52	353	4813.25
Florence	2019	154	103	SC07-1518RR	1	53-70	767	7125.96
Florence	2019	154	105	N09-13890	1	0-18	362	5744.52
Florence	2019	154	105	N09-13890	1	19-35	318	3843.38
Florence	2019	154	105	N09-13890	1	36-52	121	2129.15
Florence	2019	154	105	N09-13890	1	53-70	3	126.656
Florence	2019	154	107	R01-581F	1	0-18	713	4255.05
Florence	2019	154	107	R01-581F	1	19-35	632	3340.16
Florence	2019	154	107	R01-581F	1	36-52	534	3554.09
Florence	2019	154	107	R01-581F	1	53-70	269	2108.96
Florence	2019	154	109	SC-14-1127	1	0-18	699	4696.32
Florence	2019	154	109	SC-14-1127	1	19-35	782	5478.02
Florence	2019	154	109	SC-14-1127	1	36-52	103	898.435
Florence	2019	154	109	SC-14-1127	1	53-70	7	210.046
Florence	2019	154	110	Crockett	1	0-18	204	1773.09
Florence	2019	154	110	Crockett	1	19-35	173	1098.42
Florence	2019	154	110	Crockett	1	36-52	66	457.216
Florence	2019	154	110	Crockett	1	53-70	2	25.8961
Florence	2019	154	202	NC-Raleigh	2	0-18	732	4832.93
Florence	2019	154	202	NC-Raleigh	2	19-35	1607	10179.7
Florence	2019	154	202	NC-Raleigh	2	36-52	1434	10601.3
Florence	2019	154	202	NC-Raleigh	2	53-70	562	4784.94
Florence	2019	154	203	N06-7023	2	0-18	474	4707.88
Florence	2019	154	203	N06-7023	2	19-35	940	7585.35
Florence	2019	154	203	N06-7023	2	36-52	456	3722.55
Florence	2019	154	203	N06-7023	2	53-70	29	471.359
Florence	2019	154	205	Boggs	2	0-18	1454	8513.2
Florence	2019	154	205	Boggs	2	19-35	1333	8576.45
Florence	2019	154	205	Boggs	2	36-52	963	7128.19
Florence	2019	154	205	Boggs	2	53-70	410	3119.73
Florence	2019	154	206	N09-13890	2	0-18	809	7245.27
Florence	2019	154	206	N09-13890	2	19-35	513	4844.04
Florence	2019	154	206	N09-13890	2	36-52	7	102.929
Florence	2019	154	206	N09-13890	2	53-70	2	5.89687
Florence	2019	154	207	SC07-1518RR	2	0-18	1109	7665.86
Florence	2019	154	207	SC07-1518RR	2	19-35	2035	12316.3
Florence	2019	154	207	SC07-1518RR	2	36-52	871	6773.25
Florence	2019	154	207	SC07-1518RR	2	53-70	511	4298.73
Florence	2019	154	208	SC-14-1127	2	0-18	717	4713.35
Florence	2019	154	208	SC-14-1127	2	19-35	709	4669.87
Florence	2019	154	208	SC-14-1127	2	36-52	504	3047.04
Florence	2019	154	208	SC-14-1127	2	53-70	363	2224.62
Florence	2019	154	209	R01-581F	2	0-18	1179	7607.73
Florence	2019	154	209	R01-581F	2	19-35	575	3481.38
Florence	2019	154	209	R01-581F	2	36-52	780	4709.72
Florence	2019	154	209	R01-581F	2	53-70	184	1578.83
Florence	2019	154	210	N09-12854	2	0-18	1141	7435.09
Florence	2019	154	210	N09-12854	2	19-35	927	6126.75
Florence	2019	154	210	N09-12854	2	36-52	1000	7032.04
Florence	2019	154	301	N09-12854	3	0-18	813	4979.72
Florence	2019	154	301	N09-12854	3	19-35	783	4817.31
Florence	2019	154	301	N09-12854	3	36-52	361	2926.12
Florence	2019	154	302	SC07-1518RR	3	0-18	477	3944.3
Florence	2019	154	302	SC07-1518RR	3	19-35	743	4228.8
Florence	2019	154	302	SC07-1518RR	3	36-52	1300	9034.8
Florence	2019	154	302	SC07-1518RR	3	53-70	554	4838.6
Florence	2019	154	303	Crockett	3	0-18	806	4962.11
Florence	2019	154	303	Crockett	3	19-35	488	2670.27
Florence	2019	154	303	Crockett	3	36-52	387	2888.35
Florence	2019	154	303	Crockett	3	53-70	413	3442.02
Florence	2019	154	304	N06-7023	3	0-18	1052	7439.53
Florence	2019	154	304	N06-7023	3	19-35	604	3368.08
Florence	2019	154	304	N06-7023	3	36-52	486	3681.19
Florence	2019	154	304	N06-7023	3	53-70	178	1217.38
Florence	2019	154	306	R01-581F	3	0-18	784	6319.74
Florence	2019	154	306	R01-581F	3	19-35	542	3317.48
Florence	2019	154	306	R01-581F	3	36-52	1016	6185.44
Florence	2019	154	306	R01-581F	3	53-70	487	3787.17
Florence	2019	154	307	N09-13890	3	0-18	763	5325.61
Florence	2019	154	307	N09-13890	3	19-35	604	5398.59
Florence	2019	154	307	N09-13890	3	36-52	176	1408.91
Florence	2019	154	307	N09-13890	3	53-70	1	3.76892
Florence	2019	154	309	SC-14-1127	3	0-18	886	6334.47
Florence	2019	154	309	SC-14-1127	3	19-35	286	1827.47
Florence	2019	154	309	SC-14-1127	3	36-52	66	463.738
Florence	2019	154	309	SC-14-1127	3	53-70	13	79.4762
Florence	2019	154	310	Boggs	3	0-18	1183	8152.91
Florence	2019	154	310	Boggs	3	19-35	1093	8603.59
Florence	2019	154	310	Boggs	3	36-52	659	6198.85
Florence	2019	154	310	Boggs	3	53-70	5	59.2885
Florence	2019	154	501	NC-Roy	1	0-18	1068	9348.31
Florence	2019	154	501	NC-Roy	1	19-35	469	4290.58
Florence	2019	154	501	NC-Roy	1	36-52	321	3450.13
Florence	2019	154	501	NC-Roy	1	53-70	360	5174.51
Florence	2019	154	503	NC-Roy	2	0-18	1010	9254.92
Florence	2019	154	503	NC-Roy	2	19-35	1360	11175.2
Florence	2019	154	503	NC-Roy	2	36-52	1044	10597.1
Florence	2019	154	503	NC-Roy	2	53-70	713	8260.6
Florence	2019	154	504	NC-Roy	3	0-18	833	8824.31
Florence	2019	154	504	NC-Roy	3	19-35	714	5792.59
Florence	2019	154	504	NC-Roy	3	36-52	669	7275.59
Florence	2019	154	504	NC-Roy	3	53-70	433	4786.94
Florence	2019	154	505	USDA-N8002	1	0-18	575	6176.18
Florence	2019	154	505	USDA-N8002	1	19-35	310	3177.47
Florence	2019	154	505	USDA-N8002	1	36-52	186	2474.71
Florence	2019	154	505	USDA-N8002	1	53-70	1	24.2215
Florence	2019	154	507	USDA-N8002	2	0-18	700	8516.45
Florence	2019	154	507	USDA-N8002	2	19-35	660	7285.71
Florence	2019	154	507	USDA-N8002	2	36-52	439	4415.13
Florence	2019	154	507	USDA-N8002	2	53-70	235	2338.72
Pendleton	2020	44	101	NC-Raleigh	1	0-18	165	2069.68
Pendleton	2020	44	101	NC-Raleigh	1	19-35	439	5554.78
Pendleton	2020	44	101	NC-Raleigh	1	36-52	105	1460.23
Pendleton	2020	44	101	NC-Raleigh	1	53-70	93	2008.93
Pendleton	2020	44	102	N09-13890	1	0-18	12	125.902
Pendleton	2020	44	102	N09-13890	1	19-35	2	31.9954
Pendleton	2020	44	102	N09-13890	1	36-52	6	63.4069
Pendleton	2020	44	102	N09-13890	1	53-70	17	151.338
Pendleton	2020	44	104	SC07-1518RR	1	0-18	68	412.144
Pendleton	2020	44	104	SC07-1518RR	1	19-35	37	267.223
Pendleton	2020	44	104	SC07-1518RR	1	36-52	54	259.703
Pendleton	2020	44	104	SC07-1518RR	1	53-70	60	786.527
Pendleton	2020	44	105	Crockett	1	0-18	45	486.306
Pendleton	2020	44	105	Crockett	1	19-35	5	22.4939
Pendleton	2020	44	105	Crockett	1	36-52	4	39.9062
Pendleton	2020	44	105	Crockett	1	53-70	11	34.6204
Pendleton	2020	44	106	R01-581F	1	0-18	145	1286.12
Pendleton	2020	44	106	R01-581F	1	19-35	164	1861.91
Pendleton	2020	44	106	R01-581F	1	36-52	218	2121.76
Pendleton	2020	44	106	R01-581F	1	53-70	254	2529.43
Pendleton	2020	44	107	SC-14-1127	1	0-18	50	646.26
Pendleton	2020	44	107	SC-14-1127	1	19-35	202	2185.97
Pendleton	2020	44	107	SC-14-1127	1	36-52	176	2780.59
Pendleton	2020	44	107	SC-14-1127	1	53-70	113	1127.62
Pendleton	2020	44	108	USDA-N8002	1	0-18	33	360.834
Pendleton	2020	44	108	USDA-N8002	1	19-35	43	324.616
Pendleton	2020	44	108	USDA-N8002	1	36-52	12	76.2862
Pendleton	2020	44	108	USDA-N8002	1	53-70	8	53.3156
Pendleton	2020	44	109	NC-Roy	1	0-18	41	133.061
Pendleton	2020	44	109	NC-Roy	1	19-35	0	0
Pendleton	2020	44	109	NC-Roy	1	36-52	30	101.902
Pendleton	2020	44	109	NC-Roy	1	53-70	5	13.6223
Pendleton	2020	44	110	Boggs	1	0-18	222	2271.69
Pendleton	2020	44	110	Boggs	1	19-35	337	4845.8
Pendleton	2020	44	110	Boggs	1	36-52	91	1770.95
Pendleton	2020	44	110	Boggs	1	53-70	2	52.6981
Pendleton	2020	44	111	N09-12854	1	0-18	75	825.314
Pendleton	2020	44	111	N09-12854	1	19-35	57	407.753
Pendleton	2020	44	111	N09-12854	1	36-52	90	497.424
Pendleton	2020	44	111	N09-12854	1	53-70	243	2413.52
Pendleton	2020	44	112	N06-7023	1	0-18	327	3321.46
Pendleton	2020	44	112	N06-7023	1	19-35	545	6666.77
Pendleton	2020	44	112	N06-7023	1	36-52	121	1944.74
Pendleton	2020	44	112	N06-7023	1	53-70	1	109.965
Pendleton	2020	44	201	R01-581F	2	0-18	108	1403.69
Pendleton	2020	44	201	R01-581F	2	19-35	31	273.188
Pendleton	2020	44	201	R01-581F	2	36-52	63	606.841
Pendleton	2020	44	201	R01-581F	2	53-70	206	1738.71
Pendleton	2020	44	202	USDA-N8002	2	0-18	137	1689.7
Pendleton	2020	44	202	USDA-N8002	2	19-35	23	352.296
Pendleton	2020	44	202	USDA-N8002	2	36-52	48	1273.38
Pendleton	2020	44	202	USDA-N8002	2	53-70	120	2188.78
Pendleton	2020	44	203	Boggs	2	0-18	96	1019.38
Pendleton	2020	44	203	Boggs	2	19-35	187	2375.15
Pendleton	2020	44	203	Boggs	2	36-52	62	727.139
Pendleton	2020	44	203	Boggs	2	53-70	0	0
Pendleton	2020	44	204	Crockett	2	0-18	72	667.948
Pendleton	2020	44	204	Crockett	2	19-35	44	513.242
Pendleton	2020	44	204	Crockett	2	36-52	111	1186.34
Pendleton	2020	44	204	Crockett	2	53-70	85	1127.74
Pendleton	2020	44	205	NC-Raleigh	2	0-18	11	218.921
Pendleton	2020	44	205	NC-Raleigh	2	19-35	49	784.584
Pendleton	2020	44	205	NC-Raleigh	2	36-52	1	18.2733
Pendleton	2020	44	205	NC-Raleigh	2	53-70	0	0
Pendleton	2020	44	206	N09-13890	2	0-18	54	542.556
Pendleton	2020	44	206	N09-13890	2	19-35	154	1345.4
Pendleton	2020	44	206	N09-13890	2	36-52	111	1153.52
Pendleton	2020	44	206	N09-13890	2	53-70	5	39.2494
Pendleton	2020	44	207	N06-7023	2	0-18	40	331.805
Pendleton	2020	44	207	N06-7023	2	19-35	64	764.94
Pendleton	2020	44	207	N06-7023	2	36-52	3	24.6915
Pendleton	2020	44	207	N06-7023	2	53-70	5	76.231
Pendleton	2020	44	208	NC-Roy	2	0-18	48	411.676
Pendleton	2020	44	208	NC-Roy	2	19-35	71	392.621
Pendleton	2020	44	208	NC-Roy	2	36-52	23	122.234
Pendleton	2020	44	208	NC-Roy	2	53-70	6	39.4901
Pendleton	2020	44	209	SC07-1518RR	2	0-18	139	1194.61
Pendleton	2020	44	209	SC07-1518RR	2	19-35	120	1540.71
Pendleton	2020	44	209	SC07-1518RR	2	36-52	184	2098.31
Pendleton	2020	44	209	SC07-1518RR	2	53-70	117	1254.59
Pendleton	2020	44	211	SC-14-1127	2	0-18	17	154.151
Pendleton	2020	44	211	SC-14-1127	2	19-35	0	0
Pendleton	2020	44	211	SC-14-1127	2	36-52	0	0
Pendleton	2020	44	211	SC-14-1127	2	53-70	0	0
Pendleton	2020	44	212	N09-12854	2	0-18	123	1539.67
Pendleton	2020	44	212	N09-12854	2	19-35	209	2642.49
Pendleton	2020	44	212	N09-12854	2	36-52	50	400.007
Pendleton	2020	44	212	N09-12854	2	53-70	0	0
Pendleton	2020	44	301	N09-13890	3	0-18	104	1815.58
Pendleton	2020	44	301	N09-13890	3	19-35	13	241.685
Pendleton	2020	44	301	N09-13890	3	36-52	6	58.6909
Pendleton	2020	44	301	N09-13890	3	53-70	0	0
Pendleton	2020	44	302	SC07-1518RR	3	0-18	29	352.28
Pendleton	2020	44	302	SC07-1518RR	3	19-35	101	1322.62
Pendleton	2020	44	302	SC07-1518RR	3	36-52	126	1970.33
Pendleton	2020	44	302	SC07-1518RR	3	53-70	3	131.561
Pendleton	2020	44	303	SC-14-1127	3	0-18	86	997.147
Pendleton	2020	44	303	SC-14-1127	3	19-35	24	189.842
Pendleton	2020	44	303	SC-14-1127	3	36-52	3	28.542
Pendleton	2020	44	303	SC-14-1127	3	53-70	0	0
Pendleton	2020	44	304	Boggs	3	0-18	166	2166.38
Pendleton	2020	44	304	Boggs	3	19-35	200	4021.66
Pendleton	2020	44	304	Boggs	3	36-52	16	428.152
Pendleton	2020	44	304	Boggs	3	53-70	2	64.034
Pendleton	2020	44	305	N09-12854	3	0-18	26	266.445
Pendleton	2020	44	305	N09-12854	3	19-35	40	319.129
Pendleton	2020	44	305	N09-12854	3	36-52	13	86.2818
Pendleton	2020	44	305	N09-12854	3	53-70	13	86.2789
Pendleton	2020	44	306	N06-7023	3	0-18	7	32.7446
Pendleton	2020	44	306	N06-7023	3	19-35	39	318.765
Pendleton	2020	44	306	N06-7023	3	36-52	52	1087.99
Pendleton	2020	44	306	N06-7023	3	53-70	20	419.209
Pendleton	2020	44	307	NC-Roy	3	0-18	8	42.8406
Pendleton	2020	44	307	NC-Roy	3	19-35	19	199.04
Pendleton	2020	44	307	NC-Roy	3	36-52	6	81.7494
Pendleton	2020	44	307	NC-Roy	3	53-70	15	88.3173
Pendleton	2020	44	308	Crockett	3	0-18	79	1470.96
Pendleton	2020	44	308	Crockett	3	19-35	0	0
Pendleton	2020	44	308	Crockett	3	36-52	0	0
Pendleton	2020	44	308	Crockett	3	53-70	0	0
Pendleton	2020	44	309	R01-581F	3	0-18	105	1680.79
Pendleton	2020	44	309	R01-581F	3	19-35	8	146.079
Pendleton	2020	44	309	R01-581F	3	36-52	15	141.129
Pendleton	2020	44	309	R01-581F	3	53-70	0	0
Pendleton	2020	44	310	NC-Raleigh	3	0-18	35	469.651
Pendleton	2020	44	310	NC-Raleigh	3	19-35	23	161.026
Pendleton	2020	44	310	NC-Raleigh	3	36-52	241	4450.43
Pendleton	2020	44	310	NC-Raleigh	3	53-70	36	577.517
Pendleton	2020	44	311	USDA-N8002	3	0-18	86	1243.91
Pendleton	2020	44	311	USDA-N8002	3	19-35	75	908.086
Pendleton	2020	44	311	USDA-N8002	3	36-52	0	0
Pendleton	2020	44	311	USDA-N8002	3	53-70	0	0
Pendleton	2020	77	101	NC-Raleigh	1	0-18	777	7517.9
Pendleton	2020	77	101	NC-Raleigh	1	19-35	890	9179.27
Pendleton	2020	77	101	NC-Raleigh	1	36-52	1175	12248.9
Pendleton	2020	77	101	NC-Raleigh	1	53-70	620	8640.18
Pendleton	2020	77	102	N09-13890	1	0-18	355	3802.01
Pendleton	2020	77	102	N09-13890	1	19-35	117	1354.59
Pendleton	2020	77	102	N09-13890	1	36-52	95	1207.28
Pendleton	2020	77	102	N09-13890	1	53-70	390	4627.85
Pendleton	2020	77	104	SC07-1518RR	1	0-18	151	1482.67
Pendleton	2020	77	104	SC07-1518RR	1	19-35	5	112.104
Pendleton	2020	77	104	SC07-1518RR	1	36-52	37	529.271
Pendleton	2020	77	104	SC07-1518RR	1	53-70	414	5742.06
Pendleton	2020	77	105	Crockett	1	0-18	642	6623.86
Pendleton	2020	77	105	Crockett	1	19-35	435	3920.47
Pendleton	2020	77	105	Crockett	1	36-52	463	4502.43
Pendleton	2020	77	105	Crockett	1	53-70	459	5405.07
Pendleton	2020	77	106	R01-581F	1	0-18	469	5018.92
Pendleton	2020	77	106	R01-581F	1	19-35	182	1952.55
Pendleton	2020	77	106	R01-581F	1	36-52	370	3222.03
Pendleton	2020	77	106	R01-581F	1	53-70	436	4472.78
Pendleton	2020	77	107	SC-14-1127	1	0-18	368	3692.43
Pendleton	2020	77	107	SC-14-1127	1	19-35	246	2757.8
Pendleton	2020	77	107	SC-14-1127	1	36-52	323	3941.95
Pendleton	2020	77	107	SC-14-1127	1	53-70	125	1330.09
Pendleton	2020	77	108	USDA-N8002	1	0-18	706	8848.62
Pendleton	2020	77	108	USDA-N8002	1	19-35	243	3271.24
Pendleton	2020	77	108	USDA-N8002	1	36-52	89	927.585
Pendleton	2020	77	108	USDA-N8002	1	53-70	83	927.677
Pendleton	2020	77	110	Boggs	1	0-18	477	5164.6
Pendleton	2020	77	110	Boggs	1	19-35	406	5563.64
Pendleton	2020	77	110	Boggs	1	36-52	299	5151.86
Pendleton	2020	77	110	Boggs	1	53-70	508	6719.92
Pendleton	2020	77	111	N09-12854	1	0-18	284	3757.88
Pendleton	2020	77	111	N09-12854	1	19-35	161	1645.39
Pendleton	2020	77	111	N09-12854	1	36-52	155	1575.48
Pendleton	2020	77	111	N09-12854	1	53-70	262	2875.37
Pendleton	2020	77	112	N06-7023	1	0-18	501	4818.06
Pendleton	2020	77	112	N06-7023	1	19-35	841	9015.41
Pendleton	2020	77	112	N06-7023	1	36-52	850	10256.4
Pendleton	2020	77	112	N06-7023	1	53-70	1123	12128.7
Pendleton	2020	77	201	R01-581F	2	0-18	365	5016.69
Pendleton	2020	77	201	R01-581F	2	19-35	52	933.658
Pendleton	2020	77	201	R01-581F	2	36-52	132	1087
Pendleton	2020	77	201	R01-581F	2	53-70	187	1756.3
Pendleton	2020	77	202	USDA-N8002	2	0-18	484	5560.61
Pendleton	2020	77	202	USDA-N8002	2	19-35	56	887.512
Pendleton	2020	77	202	USDA-N8002	2	36-52	41	696.189
Pendleton	2020	77	202	USDA-N8002	2	53-70	285	3867.51
Pendleton	2020	77	203	Boggs	2	0-18	203	2429.53
Pendleton	2020	77	203	Boggs	2	19-35	291	3201.17
Pendleton	2020	77	203	Boggs	2	36-52	345	3110.62
Pendleton	2020	77	203	Boggs	2	53-70	218	2641.53
Pendleton	2020	77	204	Crockett	2	0-18	180	1623.83
Pendleton	2020	77	204	Crockett	2	19-35	329	3921.13
Pendleton	2020	77	204	Crockett	2	36-52	499	5688.63
Pendleton	2020	77	204	Crockett	2	53-70	505	5378.88
Pendleton	2020	77	205	NC-Raleigh	2	0-18	184	2848.79
Pendleton	2020	77	205	NC-Raleigh	2	19-35	150	1421.14
Pendleton	2020	77	205	NC-Raleigh	2	36-52	15	188.719
Pendleton	2020	77	205	NC-Raleigh	2	53-70	0	0
Pendleton	2020	77	206	N09-13890	2	0-18	501	4178.07
Pendleton	2020	77	206	N09-13890	2	19-35	194	1648.22
Pendleton	2020	77	206	N09-13890	2	36-52	227	2176.44
Pendleton	2020	77	206	N09-13890	2	53-70	95	797.319
Pendleton	2020	77	207	N06-7023	2	0-18	338	3511.05
Pendleton	2020	77	207	N06-7023	2	19-35	403	3807.99
Pendleton	2020	77	207	N06-7023	2	36-52	125	1794.61
Pendleton	2020	77	207	N06-7023	2	53-70	55	532.901
Pendleton	2020	77	208	NC-Roy	2	0-18	159	2202.5
Pendleton	2020	77	208	NC-Roy	2	19-35	11	103.475
Pendleton	2020	77	208	NC-Roy	2	36-52	166	1260.96
Pendleton	2020	77	208	NC-Roy	2	53-70	182	2356.73
Pendleton	2020	77	209	SC07-1518RR	2	0-18	403	3690.11
Pendleton	2020	77	209	SC07-1518RR	2	19-35	294	3030.26
Pendleton	2020	77	209	SC07-1518RR	2	36-52	400	4519.31
Pendleton	2020	77	209	SC07-1518RR	2	53-70	794	8569.73
Pendleton	2020	77	211	SC-14-1127	2	0-18	47	510.228
Pendleton	2020	77	211	SC-14-1127	2	19-35	23	245.878
Pendleton	2020	77	211	SC-14-1127	2	36-52	228	2448.52
Pendleton	2020	77	211	SC-14-1127	2	53-70	191	1713.2
Pendleton	2020	77	212	N09-12854	2	0-18	315	4222.47
Pendleton	2020	77	212	N09-12854	2	19-35	226	2418.63
Pendleton	2020	77	212	N09-12854	2	36-52	234	2191.12
Pendleton	2020	77	212	N09-12854	2	53-70	217	1621.39
Pendleton	2020	77	301	N09-13890	3	0-18	331	4619.2
Pendleton	2020	77	301	N09-13890	3	19-35	94	1427.17
Pendleton	2020	77	301	N09-13890	3	36-52	108	1554.42
Pendleton	2020	77	301	N09-13890	3	53-70	372	3960.71
Pendleton	2020	77	302	SC07-1518RR	3	0-18	213	1953.35
Pendleton	2020	77	302	SC07-1518RR	3	19-35	227	2453.25
Pendleton	2020	77	302	SC07-1518RR	3	36-52	442	5358.83
Pendleton	2020	77	302	SC07-1518RR	3	53-70	667	7395.65
Pendleton	2020	77	303	SC-14-1127	3	0-18	494	5487.92
Pendleton	2020	77	303	SC-14-1127	3	19-35	364	4195.64
Pendleton	2020	77	303	SC-14-1127	3	36-52	201	2327.74
Pendleton	2020	77	303	SC-14-1127	3	53-70	87	822.49
Pendleton	2020	77	304	Boggs	3	0-18	381	5329.97
Pendleton	2020	77	304	Boggs	3	19-35	239	4167.39
Pendleton	2020	77	304	Boggs	3	36-52	53	974.275
Pendleton	2020	77	304	Boggs	3	53-70	6	96.0758
Pendleton	2020	77	305	N09-12854	3	0-18	464	4233.35
Pendleton	2020	77	305	N09-12854	3	19-35	214	2390.23
Pendleton	2020	77	305	N09-12854	3	36-52	14	163.094
Pendleton	2020	77	305	N09-12854	3	53-70	34	303.91
Pendleton	2020	77	306	N06-7023	3	0-18	516	4933.89
Pendleton	2020	77	306	N06-7023	3	19-35	106	1832.23
Pendleton	2020	77	306	N06-7023	3	36-52	93	1612.71
Pendleton	2020	77	307	NC-Roy	3	0-18	372	4235.1
Pendleton	2020	77	307	NC-Roy	3	19-35	226	2963.97
Pendleton	2020	77	307	NC-Roy	3	36-52	213	2159.62
Pendleton	2020	77	308	Crockett	3	0-18	166	2083.48
Pendleton	2020	77	308	Crockett	3	19-35	98	1055.36
Pendleton	2020	77	308	Crockett	3	36-52	7	72.1869
Pendleton	2020	77	308	Crockett	3	53-70	332	3591.89
Pendleton	2020	77	309	R01-581F	3	0-18	198	2499.47
Pendleton	2020	77	309	R01-581F	3	19-35	22	273.104
Pendleton	2020	77	309	R01-581F	3	36-52	224	2339.05
Pendleton	2020	77	309	R01-581F	3	53-70	238	2832.62
Pendleton	2020	77	310	NC-Raleigh	3	0-18	638	7428.18
Pendleton	2020	77	310	NC-Raleigh	3	19-35	57	472.391
Pendleton	2020	77	310	NC-Raleigh	3	36-52	383	6277.12
Pendleton	2020	77	310	NC-Raleigh	3	53-70	924	12598.5
Pendleton	2020	77	311	USDA-N8002	3	0-18	387	5371.73
Pendleton	2020	77	311	USDA-N8002	3	19-35	176	1843.09
Pendleton	2020	77	311	USDA-N8002	3	36-52	138	1836
Pendleton	2020	77	311	USDA-N8002	3	53-70	824	10266.1
Pendleton	2020	105	101	NC-Raleigh	1	0-18	671	7454.68
Pendleton	2020	105	101	NC-Raleigh	1	19-35	757	9770.52
Pendleton	2020	105	101	NC-Raleigh	1	36-52	935	10938.6
Pendleton	2020	105	101	NC-Raleigh	1	53-70	533	7761.25
Pendleton	2020	105	102	N09-13890	1	0-18	486	4824.84
Pendleton	2020	105	102	N09-13890	1	19-35	137	1688.11
Pendleton	2020	105	102	N09-13890	1	36-52	46	777.948
Pendleton	2020	105	102	N09-13890	1	53-70	317	3778.92
Pendleton	2020	105	104	SC07-1518RR	1	0-18	415	4434.68
Pendleton	2020	105	104	SC07-1518RR	1	19-35	194	1629.73
Pendleton	2020	105	104	SC07-1518RR	1	36-52	42	722.546
Pendleton	2020	105	104	SC07-1518RR	1	53-70	264	3731.71
Pendleton	2020	105	105	Crockett	1	0-18	679	8492.15
Pendleton	2020	105	105	Crockett	1	19-35	462	4712
Pendleton	2020	105	105	Crockett	1	36-52	385	4455.27
Pendleton	2020	105	105	Crockett	1	53-70	408	4996.5
Pendleton	2020	105	106	R01-581F	1	0-18	484	5805.5
Pendleton	2020	105	106	R01-581F	1	19-35	107	1640.04
Pendleton	2020	105	106	R01-581F	1	36-52	342	3437.96
Pendleton	2020	105	106	R01-581F	1	53-70	362	3698.42
Pendleton	2020	105	107	SC-14-1127	1	0-18	297	2943.78
Pendleton	2020	105	107	SC-14-1127	1	19-35	279	3184.16
Pendleton	2020	105	107	SC-14-1127	1	36-52	289	3472.9
Pendleton	2020	105	107	SC-14-1127	1	53-70	104	1057.17
Pendleton	2020	105	108	USDA-N8002	1	0-18	778	9984.92
Pendleton	2020	105	108	USDA-N8002	1	19-35	339	4870.54
Pendleton	2020	105	108	USDA-N8002	1	36-52	138	1423.67
Pendleton	2020	105	108	USDA-N8002	1	53-70	127	1230.23
Pendleton	2020	105	110	Boggs	1	0-18	381	4444.65
Pendleton	2020	105	110	Boggs	1	19-35	375	5763.12
Pendleton	2020	105	110	Boggs	1	36-52	247	4442.06
Pendleton	2020	105	110	Boggs	1	53-70	288	4603.64
Pendleton	2020	105	111	N09-12854	1	0-18	341	4261.6
Pendleton	2020	105	111	N09-12854	1	19-35	201	2340.05
Pendleton	2020	105	111	N09-12854	1	36-52	168	1582.35
Pendleton	2020	105	111	N09-12854	1	53-70	198	2400.1
Pendleton	2020	105	112	N06-7023	1	0-18	368	4438.01
Pendleton	2020	105	112	N06-7023	1	19-35	665	7981.63
Pendleton	2020	105	112	N06-7023	1	36-52	648	9064.81
Pendleton	2020	105	112	N06-7023	1	53-70	907	10949.2
Pendleton	2020	105	201	R01-581F	2	0-18	380	5302.22
Pendleton	2020	105	201	R01-581F	2	19-35	165	2748.91
Pendleton	2020	105	201	R01-581F	2	36-52	158	1266.84
Pendleton	2020	105	201	R01-581F	2	53-70	62	672.527
Pendleton	2020	105	202	USDA-N8002	2	0-18	436	5578.57
Pendleton	2020	105	202	USDA-N8002	2	19-35	112	1428.68
Pendleton	2020	105	202	USDA-N8002	2	36-52	25	630.177
Pendleton	2020	105	202	USDA-N8002	2	53-70	287	3894.08
Pendleton	2020	105	203	Boggs	2	0-18	216	2759.75
Pendleton	2020	105	203	Boggs	2	19-35	259	3121.16
Pendleton	2020	105	203	Boggs	2	36-52	266	2591.76
Pendleton	2020	105	203	Boggs	2	53-70	182	2262.19
Pendleton	2020	105	204	Crockett	2	0-18	243	2501.21
Pendleton	2020	105	204	Crockett	2	19-35	249	3533.66
Pendleton	2020	105	204	Crockett	2	36-52	499	5634.73
Pendleton	2020	105	204	Crockett	2	53-70	428	4858.63
Pendleton	2020	105	205	NC-Raleigh	2	0-18	305	4466.97
Pendleton	2020	105	205	NC-Raleigh	2	19-35	137	1129.6
Pendleton	2020	105	205	NC-Raleigh	2	36-52	7	45.8329
Pendleton	2020	105	205	NC-Raleigh	2	53-70	22	146.807
Pendleton	2020	105	206	N09-13890	2	0-18	344	3528.34
Pendleton	2020	105	206	N09-13890	2	19-35	197	2044.45
Pendleton	2020	105	206	N09-13890	2	36-52	224	2171.59
Pendleton	2020	105	206	N09-13890	2	53-70	102	816.854
Pendleton	2020	105	207	N06-7023	2	0-18	362	4059.44
Pendleton	2020	105	207	N06-7023	2	19-35	423	4112.92
Pendleton	2020	105	207	N06-7023	2	36-52	242	3419.15
Pendleton	2020	105	207	N06-7023	2	53-70	44	466.025
Pendleton	2020	105	208	NC-Roy	2	0-18	156	1735.11
Pendleton	2020	105	208	NC-Roy	2	19-35	191	1971.43
Pendleton	2020	105	208	NC-Roy	2	36-52	255	2545.76
Pendleton	2020	105	208	NC-Roy	2	53-70	244	2711.84
Pendleton	2020	105	209	SC07-1518RR	2	0-18	420	4561.04
Pendleton	2020	105	209	SC07-1518RR	2	19-35	316	3330.1
Pendleton	2020	105	209	SC07-1518RR	2	36-52	358	3904.86
Pendleton	2020	105	209	SC07-1518RR	2	53-70	620	6873.96
Pendleton	2020	105	211	SC-14-1127	2	0-18	132	1289.81
Pendleton	2020	105	211	SC-14-1127	2	19-35	144	1442.77
Pendleton	2020	105	211	SC-14-1127	2	36-52	248	2775.73
Pendleton	2020	105	211	SC-14-1127	2	53-70	212	1820.49
Pendleton	2020	105	212	N09-12854	2	0-18	381	5062.9
Pendleton	2020	105	212	N09-12854	2	19-35	261	3160.48
Pendleton	2020	105	212	N09-12854	2	36-52	208	2222.49
Pendleton	2020	105	212	N09-12854	2	53-70	164	1279.05
Pendleton	2020	105	301	N09-13890	3	0-18	412	5142.68
Pendleton	2020	105	301	N09-13890	3	19-35	235	3220.84
Pendleton	2020	105	301	N09-13890	3	36-52	156	1964.16
Pendleton	2020	105	301	N09-13890	3	53-70	407	4655.53
Pendleton	2020	105	302	SC07-1518RR	3	0-18	268	2767.93
Pendleton	2020	105	302	SC07-1518RR	3	19-35	355	4145.07
Pendleton	2020	105	302	SC07-1518RR	3	36-52	460	5307.49
Pendleton	2020	105	302	SC07-1518RR	3	53-70	676	7769.88
Pendleton	2020	105	303	SC-14-1127	3	0-18	626	7371.17
Pendleton	2020	105	303	SC-14-1127	3	19-35	557	5567.82
Pendleton	2020	105	303	SC-14-1127	3	36-52	460	5028.38
Pendleton	2020	105	303	SC-14-1127	3	53-70	208	2207.4
Pendleton	2020	105	304	Boggs	3	0-18	422	5908.69
Pendleton	2020	105	304	Boggs	3	19-35	297	4535.74
Pendleton	2020	105	304	Boggs	3	36-52	93	1681.45
Pendleton	2020	105	304	Boggs	3	53-70	77	1115.66
Pendleton	2020	105	305	N09-12854	3	0-18	252	2229.96
Pendleton	2020	105	305	N09-12854	3	19-35	226	2292.9
Pendleton	2020	105	305	N09-12854	3	36-52	47	442.731
Pendleton	2020	105	305	N09-12854	3	53-70	27	208.857
Pendleton	2020	105	306	N06-7023	3	0-18	596	5936.46
Pendleton	2020	105	306	N06-7023	3	19-35	167	2379.4
Pendleton	2020	105	306	N06-7023	3	36-52	25	378.514
Pendleton	2020	105	306	N06-7023	3	53-70	58	774.783
Pendleton	2020	105	307	NC-Roy	3	0-18	384	4601.66
Pendleton	2020	105	307	NC-Roy	3	19-35	193	2784.32
Pendleton	2020	105	307	NC-Roy	3	36-52	203	2419.52
Pendleton	2020	105	308	Crockett	3	0-18	313	3437.12
Pendleton	2020	105	308	Crockett	3	19-35	214	2213.65
Pendleton	2020	105	308	Crockett	3	36-52	225	2375.52
Pendleton	2020	105	308	Crockett	3	53-70	328	3607.92
Pendleton	2020	105	309	R01-581F	3	0-18	291	3857.27
Pendleton	2020	105	309	R01-581F	3	19-35	135	2240.92
Pendleton	2020	105	309	R01-581F	3	36-52	157	1908.39
Pendleton	2020	105	309	R01-581F	3	53-70	194	2478.7
Pendleton	2020	105	310	NC-Raleigh	3	0-18	649	7540
Pendleton	2020	105	310	NC-Raleigh	3	19-35	128	1387.86
Pendleton	2020	105	310	NC-Raleigh	3	36-52	293	4807.92
Pendleton	2020	105	310	NC-Raleigh	3	53-70	656	9481.04
Pendleton	2020	105	311	USDA-N8002	3	0-18	572	6807.15
Pendleton	2020	105	311	USDA-N8002	3	19-35	290	2682.55
Pendleton	2020	105	311	USDA-N8002	3	36-52	237	2241.23
Pendleton	2020	105	311	USDA-N8002	3	53-70	775	8600.22
Pendleton	2020	129	101	NC-Raleigh	1	0-18	483	5644.59
Pendleton	2020	129	101	NC-Raleigh	1	19-35	666	8159.39
Pendleton	2020	129	101	NC-Raleigh	1	36-52	786	8803.67
Pendleton	2020	129	101	NC-Raleigh	1	53-70	387	5050.64
Pendleton	2020	129	102	N09-13890	1	0-18	374	3497.09
Pendleton	2020	129	102	N09-13890	1	19-35	120	1535.31
Pendleton	2020	129	102	N09-13890	1	36-52	45	668.658
Pendleton	2020	129	102	N09-13890	1	53-70	297	3309.89
Pendleton	2020	129	104	SC07-1518RR	1	0-18	316	3299.68
Pendleton	2020	129	104	SC07-1518RR	1	19-35	205	1636.7
Pendleton	2020	129	104	SC07-1518RR	1	36-52	38	621.643
Pendleton	2020	129	104	SC07-1518RR	1	53-70	255	3463.13
Pendleton	2020	129	105	Crockett	1	0-18	564	7111.2
Pendleton	2020	129	105	Crockett	1	19-35	392	4119.4
Pendleton	2020	129	105	Crockett	1	36-52	339	3925.52
Pendleton	2020	129	105	Crockett	1	53-70	370	4515.89
Pendleton	2020	129	106	R01-581F	1	0-18	403	3850.4
Pendleton	2020	129	106	R01-581F	1	19-35	95	1051.26
Pendleton	2020	129	106	R01-581F	1	36-52	0	0
Pendleton	2020	129	106	R01-581F	1	53-70	273	2802.03
Pendleton	2020	129	107	SC-14-1127	1	0-18	227	1908.83
Pendleton	2020	129	107	SC-14-1127	1	19-35	249	2280.34
Pendleton	2020	129	107	SC-14-1127	1	36-52	339	3076.1
Pendleton	2020	129	107	SC-14-1127	1	53-70	116	1150.6
Pendleton	2020	129	108	USDA-N8002	1	0-18	567	7420.08
Pendleton	2020	129	108	USDA-N8002	1	19-35	282	3930.12
Pendleton	2020	129	108	USDA-N8002	1	36-52	112	1164.49
Pendleton	2020	129	108	USDA-N8002	1	53-70	107	962.558
Pendleton	2020	129	110	Boggs	1	0-18	256	3116.01
Pendleton	2020	129	110	Boggs	1	19-35	323	4822.23
Pendleton	2020	129	110	Boggs	1	36-52	217	3488.72
Pendleton	2020	129	110	Boggs	1	53-70	218	3635.48
Pendleton	2020	129	111	N09-12854	1	0-18	216	2840.5
Pendleton	2020	129	111	N09-12854	1	19-35	162	1937.96
Pendleton	2020	129	111	N09-12854	1	36-52	119	1256.21
Pendleton	2020	129	111	N09-12854	1	53-70	134	1933.39
Pendleton	2020	129	112	N06-7023	1	0-18	284	3187.93
Pendleton	2020	129	112	N06-7023	1	19-35	552	6348.71
Pendleton	2020	129	112	N06-7023	1	36-52	543	7250.04
Pendleton	2020	129	112	N06-7023	1	53-70	763	9012.38
Pendleton	2020	129	201	R01-581F	2	0-18	255	3848.57
Pendleton	2020	129	201	R01-581F	2	19-35	160	2589.32
Pendleton	2020	129	201	R01-581F	2	36-52	65	681.493
Pendleton	2020	129	201	R01-581F	2	53-70	77	781.288
Pendleton	2020	129	202	USDA-N8002	2	0-18	440	5079.79
Pendleton	2020	129	202	USDA-N8002	2	19-35	91	1139.03
Pendleton	2020	129	202	USDA-N8002	2	36-52	28	571.919
Pendleton	2020	129	202	USDA-N8002	2	53-70	241	3504.54
Pendleton	2020	129	203	Boggs	2	0-18	178	2214.18
Pendleton	2020	129	203	Boggs	2	19-35	220	2319.47
Pendleton	2020	129	203	Boggs	2	36-52	217	1896.16
Pendleton	2020	129	203	Boggs	2	53-70	159	1825.12
Pendleton	2020	129	204	Crockett	2	0-18	165	1455.27
Pendleton	2020	129	204	Crockett	2	19-35	164	1995.71
Pendleton	2020	129	204	Crockett	2	36-52	360	4084.46
Pendleton	2020	129	204	Crockett	2	53-70	274	2981.95
Pendleton	2020	129	205	NC-Raleigh	2	0-18	297	4083.85
Pendleton	2020	129	205	NC-Raleigh	2	19-35	166	1354.53
Pendleton	2020	129	205	NC-Raleigh	2	36-52	14	89.1432
Pendleton	2020	129	205	NC-Raleigh	2	53-70	7	28.3249
Pendleton	2020	129	206	N09-13890	2	0-18	219	2147.05
Pendleton	2020	129	206	N09-13890	2	19-35	168	1641.58
Pendleton	2020	129	206	N09-13890	2	36-52	216	1877.09
Pendleton	2020	129	206	N09-13890	2	53-70	93	703.89
Pendleton	2020	129	207	N06-7023	2	0-18	297	3199.94
Pendleton	2020	129	207	N06-7023	2	19-35	347	3217.77
Pendleton	2020	129	207	N06-7023	2	36-52	196	2450.01
Pendleton	2020	129	207	N06-7023	2	53-70	39	399.325
Pendleton	2020	129	208	NC-Roy	2	0-18	92	842.327
Pendleton	2020	129	208	NC-Roy	2	19-35	137	1366.44
Pendleton	2020	129	208	NC-Roy	2	36-52	201	1964.1
Pendleton	2020	129	208	NC-Roy	2	53-70	190	2196.67
Pendleton	2020	129	209	SC07-1518RR	2	0-18	280	2580.44
Pendleton	2020	129	209	SC07-1518RR	2	19-35	235	2427.62
Pendleton	2020	129	209	SC07-1518RR	2	36-52	311	3335.3
Pendleton	2020	129	209	SC07-1518RR	2	53-70	595	6118.45
Pendleton	2020	129	211	SC-14-1127	2	0-18	58	616.904
Pendleton	2020	129	211	SC-14-1127	2	19-35	110	1113.94
Pendleton	2020	129	211	SC-14-1127	2	36-52	236	2556.87
Pendleton	2020	129	211	SC-14-1127	2	53-70	132	1163.91
Pendleton	2020	129	212	N09-12854	2	0-18	283	3603.29
Pendleton	2020	129	212	N09-12854	2	19-35	159	1717.88
Pendleton	2020	129	212	N09-12854	2	36-52	164	1447.76
Pendleton	2020	129	212	N09-12854	2	53-70	125	843.115
Pendleton	2020	129	301	N09-13890	3	0-18	239	2894.24
Pendleton	2020	129	301	N09-13890	3	19-35	136	1728.93
Pendleton	2020	129	301	N09-13890	3	36-52	76	989.092
Pendleton	2020	129	301	N09-13890	3	53-70	215	2351.71
Pendleton	2020	129	302	SC07-1518RR	3	0-18	151	1524.92
Pendleton	2020	129	302	SC07-1518RR	3	19-35	247	2506.66
Pendleton	2020	129	302	SC07-1518RR	3	36-52	391	4010.97
Pendleton	2020	129	302	SC07-1518RR	3	53-70	685	7210.73
Pendleton	2020	129	303	SC-14-1127	3	0-18	335	3727.44
Pendleton	2020	129	303	SC-14-1127	3	19-35	412	3584.22
Pendleton	2020	129	303	SC-14-1127	3	36-52	439	3792.46
Pendleton	2020	129	303	SC-14-1127	3	53-70	153	1318.85
Pendleton	2020	129	304	Boggs	3	0-18	303	3633.43
Pendleton	2020	129	304	Boggs	3	19-35	209	2961.3
Pendleton	2020	129	304	Boggs	3	36-52	64	1030.54
Pendleton	2020	129	304	Boggs	3	53-70	28	498.427
Pendleton	2020	129	305	N09-12854	3	0-18	195	1600.82
Pendleton	2020	129	305	N09-12854	3	19-35	210	1971.57
Pendleton	2020	129	305	N09-12854	3	36-52	49	385.59
Pendleton	2020	129	305	N09-12854	3	53-70	59	357.719
Pendleton	2020	129	306	N06-7023	3	0-18	430	4540.62
Pendleton	2020	129	306	N06-7023	3	19-35	48	266.6
Pendleton	2020	129	306	N06-7023	3	36-52	100	1466.68
Pendleton	2020	129	306	N06-7023	3	53-70	50	961.645
Pendleton	2020	129	307	NC-Roy	3	0-18	279	3346.05
Pendleton	2020	129	307	NC-Roy	3	19-35	187	2337.6
Pendleton	2020	129	307	NC-Roy	3	36-52	191	2067.51
Pendleton	2020	129	308	Crockett	3	0-18	156	1834.7
Pendleton	2020	129	308	Crockett	3	19-35	138	1336.09
Pendleton	2020	129	308	Crockett	3	36-52	196	1975.7
Pendleton	2020	129	308	Crockett	3	53-70	279	2835.86
Pendleton	2020	129	309	R01-581F	3	0-18	186	2589.18
Pendleton	2020	129	309	R01-581F	3	19-35	129	2000.36
Pendleton	2020	129	309	R01-581F	3	36-52	134	1563.63
Pendleton	2020	129	309	R01-581F	3	53-70	197	2148.45
Pendleton	2020	129	310	NC-Raleigh	3	0-18	549	6106.26
Pendleton	2020	129	310	NC-Raleigh	3	19-35	117	1182.13
Pendleton	2020	129	310	NC-Raleigh	3	36-52	220	3733.99
Pendleton	2020	129	310	NC-Raleigh	3	53-70	647	8477.51
Pendleton	2020	129	311	USDA-N8002	3	0-18	383	4460.18
Pendleton	2020	129	311	USDA-N8002	3	19-35	194	1651.26
Pendleton	2020	129	311	USDA-N8002	3	36-52	180	1600.09
Pendleton	2020	129	311	USDA-N8002	3	53-70	673	7360.39
Florence	2020	44	101	NC-Raleigh	1	0-18	215	3151.25
Florence	2020	44	101	NC-Raleigh	1	19-35	407	5010.67
Florence	2020	44	101	NC-Raleigh	1	36-52	107	2193.17
Florence	2020	44	101	NC-Raleigh	1	53-70	0	0
Florence	2020	44	102	SC-14-1127	1	0-18	380	3968.94
Florence	2020	44	102	SC-14-1127	1	19-35	689	7372.96
Florence	2020	44	102	SC-14-1127	1	36-52	944	12151.3
Florence	2020	44	102	SC-14-1127	1	53-70	395	5783.29
Florence	2020	44	103	N09-13890	1	0-18	527	5728.66
Florence	2020	44	103	N09-13890	1	19-35	774	8672.56
Florence	2020	44	103	N09-13890	1	36-52	274	5368.12
Florence	2020	44	103	N09-13890	1	53-70	2	71.0561
Florence	2020	44	104	USDA-N8002	1	0-18	159	2286.53
Florence	2020	44	104	USDA-N8002	1	19-35	163	2818.06
Florence	2020	44	104	USDA-N8002	1	36-52	115	2844.24
Florence	2020	44	104	USDA-N8002	1	53-70	4	62.1214
Florence	2020	44	105	SC07-1518RR	1	0-18	8	240.419
Florence	2020	44	105	SC07-1518RR	1	19-35	4	99.6285
Florence	2020	44	105	SC07-1518RR	1	36-52	4	28.7633
Florence	2020	44	105	SC07-1518RR	1	53-70	0	0
Florence	2020	44	106	N06-7023	1	0-18	28	441.658
Florence	2020	44	106	N06-7023	1	19-35	15	161.424
Florence	2020	44	106	N06-7023	1	36-52	14	147.448
Florence	2020	44	106	N06-7023	1	53-70	23	213.391
Florence	2020	44	107	NC-Roy	1	0-18	372	4580.97
Florence	2020	44	107	NC-Roy	1	19-35	724	8200.84
Florence	2020	44	107	NC-Roy	1	36-52	429	5368.15
Florence	2020	44	107	NC-Roy	1	53-70	133	1202.96
Florence	2020	44	109	Boggs	1	0-18	463	5874.63
Florence	2020	44	109	Boggs	1	19-35	881	12283.9
Florence	2020	44	109	Boggs	1	36-52	783	11326.5
Florence	2020	44	109	Boggs	1	53-70	165	2560.58
Florence	2020	44	110	R01-581F	1	0-18	267	2746.16
Florence	2020	44	110	R01-581F	1	19-35	314	4208.3
Florence	2020	44	110	R01-581F	1	36-52	222	4054.09
Florence	2020	44	110	R01-581F	1	53-70	67	1241.41
Florence	2020	44	111	Crockett	1	0-18	332	4485.37
Florence	2020	44	111	Crockett	1	19-35	683	8372.78
Florence	2020	44	111	Crockett	1	36-52	729	8315.18
Florence	2020	44	111	Crockett	1	53-70	765	10269.1
Florence	2020	44	112	N09-12854	1	0-18	408	5496.7
Florence	2020	44	112	N09-12854	1	19-35	437	5026.97
Florence	2020	44	112	N09-12854	1	36-52	257	3891.69
Florence	2020	44	112	N09-12854	1	53-70	367	5400.93
Florence	2020	44	201	N09-12854	2	0-18	33	728.766
Florence	2020	44	201	N09-12854	2	19-35	0	0
Florence	2020	44	201	N09-12854	2	36-52	0	0
Florence	2020	44	201	N09-12854	2	53-70	0	0
Florence	2020	44	202	N06-7023	2	0-18	437	5357.95
Florence	2020	44	202	N06-7023	2	19-35	629	7917.58
Florence	2020	44	202	N06-7023	2	36-52	651	9719.78
Florence	2020	44	202	N06-7023	2	53-70	463	7441.57
Florence	2020	44	203	R01-581F	2	0-18	365	4247.42
Florence	2020	44	203	R01-581F	2	19-35	978	11763.2
Florence	2020	44	203	R01-581F	2	36-52	778	10813.8
Florence	2020	44	203	R01-581F	2	53-70	128	1852.69
Florence	2020	44	204	NC-Raleigh	2	0-18	185	2343.47
Florence	2020	44	204	NC-Raleigh	2	19-35	275	3285.89
Florence	2020	44	204	NC-Raleigh	2	36-52	224	4140.39
Florence	2020	44	204	NC-Raleigh	2	53-70	0	0
Florence	2020	44	206	USDA-N8002	2	0-18	388	5286.37
Florence	2020	44	206	USDA-N8002	2	19-35	465	5056.23
Florence	2020	44	206	USDA-N8002	2	36-52	366	5425.13
Florence	2020	44	206	USDA-N8002	2	53-70	116	2073.68
Florence	2020	44	207	SC-14-1127	2	0-18	336	4617.51
Florence	2020	44	207	SC-14-1127	2	19-35	165	2264.32
Florence	2020	44	207	SC-14-1127	2	36-52	7	172.236
Florence	2020	44	207	SC-14-1127	2	53-70	0	0
Florence	2020	44	208	N09-13890	2	0-18	267	4026.88
Florence	2020	44	208	N09-13890	2	19-35	371	3819.13
Florence	2020	44	208	N09-13890	2	36-52	476	9215.87
Florence	2020	44	208	N09-13890	2	53-70	1	3.45066
Florence	2020	44	209	SC07-1518RR	2	0-18	294	3038.58
Florence	2020	44	209	SC07-1518RR	2	19-35	254	3200.06
Florence	2020	44	209	SC07-1518RR	2	36-52	34	252.996
Florence	2020	44	209	SC07-1518RR	2	53-70	0	0
Florence	2020	44	210	Crockett	2	0-18	639	7012.18
Florence	2020	44	210	Crockett	2	19-35	694	10970.1
Florence	2020	44	210	Crockett	2	36-52	16	171.681
Florence	2020	44	210	Crockett	2	53-70	0	0
Florence	2020	44	211	Boggs	2	0-18	376	3781.57
Florence	2020	44	211	Boggs	2	19-35	302	3641.01
Florence	2020	44	211	Boggs	2	36-52	374	4378.63
Florence	2020	44	211	Boggs	2	53-70	177	2376.03
Florence	2020	44	212	NC-Roy	2	0-18	543	8018.44
Florence	2020	44	212	NC-Roy	2	19-35	438	7370.62
Florence	2020	44	212	NC-Roy	2	36-52	127	2152.63
Florence	2020	44	212	NC-Roy	2	53-70	0	0
Florence	2020	44	301	SC07-1518RR	3	0-18	612	6306.82
Florence	2020	44	301	SC07-1518RR	3	19-35	546	6481.9
Florence	2020	44	301	SC07-1518RR	3	36-52	259	3635.79
Florence	2020	44	301	SC07-1518RR	3	53-70	4	37.7753
Florence	2020	44	302	N09-13890	3	0-18	361	3405.31
Florence	2020	44	302	N09-13890	3	19-35	514	5361.04
Florence	2020	44	302	N09-13890	3	36-52	274	3429.57
Florence	2020	44	302	N09-13890	3	53-70	311	4860.12
Florence	2020	44	303	NC-Roy	3	0-18	191	2143.97
Florence	2020	44	303	NC-Roy	3	19-35	417	5805.42
Florence	2020	44	303	NC-Roy	3	36-52	90	1236.6
Florence	2020	44	303	NC-Roy	3	53-70	2	13.5045
Florence	2020	44	304	SC-14-1127	3	0-18	373	5328.48
Florence	2020	44	304	SC-14-1127	3	19-35	420	6757.75
Florence	2020	44	304	SC-14-1127	3	36-52	319	6061.26
Florence	2020	44	304	SC-14-1127	3	53-70	168	3206.81
Florence	2020	44	305	R01-581F	3	0-18	323	4898.57
Florence	2020	44	305	R01-581F	3	19-35	398	6591.09
Florence	2020	44	305	R01-581F	3	36-52	261	4862.66
Florence	2020	44	305	R01-581F	3	53-70	108	2408.89
Florence	2020	44	306	N06-7023	3	0-18	393	4654.44
Florence	2020	44	306	N06-7023	3	19-35	652	8043.39
Florence	2020	44	306	N06-7023	3	36-52	374	5405.57
Florence	2020	44	306	N06-7023	3	53-70	79	1255.61
Florence	2020	44	307	Crockett	3	0-18	291	3168.38
Florence	2020	44	307	Crockett	3	19-35	330	3874.17
Florence	2020	44	307	Crockett	3	36-52	172	3071.86
Florence	2020	44	307	Crockett	3	53-70	4	91.6029
Florence	2020	44	308	N09-12854	3	0-18	271	2978.43
Florence	2020	44	308	N09-12854	3	19-35	265	3228.43
Florence	2020	44	308	N09-12854	3	36-52	42	720.242
Florence	2020	44	308	N09-12854	3	53-70	3	24.66
Florence	2020	44	309	Boggs	3	0-18	310	4603
Florence	2020	44	309	Boggs	3	19-35	225	3405.97
Florence	2020	44	309	Boggs	3	36-52	23	522.061
Florence	2020	44	309	Boggs	3	53-70	0	0
Florence	2020	44	311	USDA-N8002	3	0-18	586	7867.88
Florence	2020	44	311	USDA-N8002	3	19-35	497	7812.94
Florence	2020	44	311	USDA-N8002	3	36-52	373	5406.22
Florence	2020	44	311	USDA-N8002	3	53-70	0	0
Florence	2020	44	312	NC-Raleigh	3	0-18	465	7037.85
Florence	2020	44	312	NC-Raleigh	3	19-35	684	10479.2
Florence	2020	44	312	NC-Raleigh	3	36-52	134	2325.67
Florence	2020	44	312	NC-Raleigh	3	53-70	0	0
Florence	2020	80	101	NC-Raleigh	1	0-18	420	5384.92
Florence	2020	80	101	NC-Raleigh	1	19-35	851	8930.46
Florence	2020	80	101	NC-Raleigh	1	36-52	1003	12701.6
Florence	2020	80	101	NC-Raleigh	1	53-70	549	8413.95
Florence	2020	80	102	SC-14-1127	1	0-18	578	6680.39
Florence	2020	80	102	SC-14-1127	1	19-35	1239	13537.9
Florence	2020	80	102	SC-14-1127	1	36-52	1260	17020
Florence	2020	80	102	SC-14-1127	1	53-70	670	8526.68
Florence	2020	80	103	N09-13890	1	0-18	658	7220.86
Florence	2020	80	103	N09-13890	1	19-35	862	8861.05
Florence	2020	80	103	N09-13890	1	36-52	1527	19766.8
Florence	2020	80	103	N09-13890	1	53-70	703	9844.86
Florence	2020	80	104	USDA-N8002	1	0-18	292	3902.52
Florence	2020	80	104	USDA-N8002	1	19-35	725	7525.6
Florence	2020	80	104	USDA-N8002	1	36-52	1294	14837
Florence	2020	80	104	USDA-N8002	1	53-70	536	5975.17
Florence	2020	80	105	SC07-1518RR	1	0-18	293	3338.11
Florence	2020	80	105	SC07-1518RR	1	19-35	604	6491.81
Florence	2020	80	105	SC07-1518RR	1	36-52	1173	13714.5
Florence	2020	80	105	SC07-1518RR	1	53-70	351	4365.25
Florence	2020	80	106	N06-7023	1	0-18	316	3124.4
Florence	2020	80	106	N06-7023	1	19-35	356	3503.82
Florence	2020	80	106	N06-7023	1	36-52	1100	10593.7
Florence	2020	80	106	N06-7023	1	53-70	1064	11651.8
Florence	2020	80	107	NC-Roy	1	0-18	486	5328.87
Florence	2020	80	107	NC-Roy	1	19-35	461	3600.26
Florence	2020	80	107	NC-Roy	1	36-52	1316	14336
Florence	2020	80	107	NC-Roy	1	53-70	695	7895.71
Florence	2020	80	109	Boggs	1	0-18	300	3830.48
Florence	2020	80	109	Boggs	1	19-35	1155	13114.6
Florence	2020	80	109	Boggs	1	36-52	1398	19085.1
Florence	2020	80	109	Boggs	1	53-70	259	3719.97
Florence	2020	80	110	R01-581F	1	0-18	467	4520.48
Florence	2020	80	110	R01-581F	1	19-35	662	6676.38
Florence	2020	80	110	R01-581F	1	36-52	516	7153.97
Florence	2020	80	110	R01-581F	1	53-70	222	3001.28
Florence	2020	80	111	Crockett	1	0-18	458	5307.19
Florence	2020	80	111	Crockett	1	19-35	542	6544.31
Florence	2020	80	111	Crockett	1	36-52	881	9722.54
Florence	2020	80	111	Crockett	1	53-70	692	7702.03
Florence	2020	80	112	N09-12854	1	0-18	465	5804.7
Florence	2020	80	112	N09-12854	1	19-35	479	5503.38
Florence	2020	80	112	N09-12854	1	36-52	338	4220.18
Florence	2020	80	112	N09-12854	1	53-70	446	5919.19
Florence	2020	80	201	N09-12854	2	0-18	282	3619.19
Florence	2020	80	201	N09-12854	2	19-35	180	2566.74
Florence	2020	80	201	N09-12854	2	36-52	0	0
Florence	2020	80	201	N09-12854	2	53-70	0	0
Florence	2020	80	202	N06-7023	2	0-18	973	9648.57
Florence	2020	80	202	N06-7023	2	19-35	1021	11731
Florence	2020	80	202	N06-7023	2	36-52	892	11010.8
Florence	2020	80	202	N06-7023	2	53-70	499	7345.79
Florence	2020	80	203	R01-581F	2	0-18	827	9127
Florence	2020	80	203	R01-581F	2	19-35	1333	14805.3
Florence	2020	80	203	R01-581F	2	36-52	1112	13683.9
Florence	2020	80	203	R01-581F	2	53-70	194	2616.94
Florence	2020	80	204	NC-Raleigh	2	0-18	467	5513.17
Florence	2020	80	204	NC-Raleigh	2	19-35	1175	14603.6
Florence	2020	80	204	NC-Raleigh	2	36-52	705	9784.7
Florence	2020	80	204	NC-Raleigh	2	53-70	4	35.3088
Florence	2020	80	206	USDA-N8002	2	0-18	629	6745.7
Florence	2020	80	206	USDA-N8002	2	19-35	1006	10514.8
Florence	2020	80	206	USDA-N8002	2	36-52	604	7335.59
Florence	2020	80	206	USDA-N8002	2	53-70	191	2551.32
Florence	2020	80	207	SC-14-1127	2	0-18	405	5373.53
Florence	2020	80	207	SC-14-1127	2	19-35	558	6112.52
Florence	2020	80	207	SC-14-1127	2	36-52	482	6761.34
Florence	2020	80	207	SC-14-1127	2	53-70	76	893.694
Florence	2020	80	208	N09-13890	2	0-18	389	4754.91
Florence	2020	80	208	N09-13890	2	19-35	584	5585.1
Florence	2020	80	208	N09-13890	2	36-52	606	10470.6
Florence	2020	80	208	N09-13890	2	53-70	58	619.793
Florence	2020	80	209	SC07-1518RR	2	0-18	526	5400.09
Florence	2020	80	209	SC07-1518RR	2	19-35	462	5208.33
Florence	2020	80	209	SC07-1518RR	2	36-52	65	617.477
Florence	2020	80	209	SC07-1518RR	2	53-70	0	0
Florence	2020	80	210	Crockett	2	0-18	628	7343.41
Florence	2020	80	210	Crockett	2	19-35	755	10058.2
Florence	2020	80	210	Crockett	2	36-52	176	2001
Florence	2020	80	210	Crockett	2	53-70	0	0
Florence	2020	80	211	Boggs	2	0-18	590	5713.29
Florence	2020	80	211	Boggs	2	19-35	882	8546.26
Florence	2020	80	211	Boggs	2	36-52	259	3769.62
Florence	2020	80	211	Boggs	2	53-70	183	3045.2
Florence	2020	80	212	NC-Roy	2	0-18	1015	11776.3
Florence	2020	80	212	NC-Roy	2	19-35	837	11106.2
Florence	2020	80	212	NC-Roy	2	36-52	595	8907.57
Florence	2020	80	212	NC-Roy	2	53-70	208	2640.58
Florence	2020	80	301	SC07-1518RR	3	0-18	798	9375.48
Florence	2020	80	301	SC07-1518RR	3	19-35	898	11821.9
Florence	2020	80	301	SC07-1518RR	3	36-52	1170	14836.8
Florence	2020	80	301	SC07-1518RR	3	53-70	724	10271.7
Florence	2020	80	302	N09-13890	3	0-18	1014	11384.3
Florence	2020	80	302	N09-13890	3	19-35	885	7019.53
Florence	2020	80	302	N09-13890	3	36-52	747	8045.55
Florence	2020	80	302	N09-13890	3	53-70	375	4892.54
Florence	2020	80	303	NC-Roy	3	0-18	483	5926.93
Florence	2020	80	303	NC-Roy	3	19-35	829	10236.8
Florence	2020	80	303	NC-Roy	3	36-52	823	10377.7
Florence	2020	80	303	NC-Roy	3	53-70	372	5318.93
Florence	2020	80	304	SC-14-1127	3	0-18	602	6187.73
Florence	2020	80	304	SC-14-1127	3	19-35	364	3887.62
Florence	2020	80	304	SC-14-1127	3	36-52	51	701.147
Florence	2020	80	304	SC-14-1127	3	53-70	0	0
Florence	2020	80	305	R01-581F	3	0-18	555	6252.37
Florence	2020	80	305	R01-581F	3	19-35	775	8244.56
Florence	2020	80	305	R01-581F	3	36-52	548	6598.97
Florence	2020	80	305	R01-581F	3	53-70	12	161.239
Florence	2020	80	306	N06-7023	3	0-18	871	9587.24
Florence	2020	80	306	N06-7023	3	19-35	896	10223.9
Florence	2020	80	306	N06-7023	3	36-52	521	6283.21
Florence	2020	80	306	N06-7023	3	53-70	290	2804.39
Florence	2020	80	307	Crockett	3	0-18	507	6382.59
Florence	2020	80	307	Crockett	3	19-35	745	9922.65
Florence	2020	80	307	Crockett	3	36-52	633	8163.79
Florence	2020	80	307	Crockett	3	53-70	538	6558.51
Florence	2020	80	309	Boggs	3	0-18	520	5997.28
Florence	2020	80	309	Boggs	3	19-35	513	5552.1
Florence	2020	80	309	Boggs	3	36-52	652	8817.97
Florence	2020	80	309	Boggs	3	53-70	597	9249.06
Florence	2020	80	311	USDA-N8002	3	0-18	286	2808.89
Florence	2020	80	311	USDA-N8002	3	19-35	380	4191.27
Florence	2020	80	311	USDA-N8002	3	36-52	612	8185.42
Florence	2020	80	311	USDA-N8002	3	53-70	909	12651.3
Florence	2020	80	312	NC-Raleigh	3	0-18	471	5593.36
Florence	2020	80	312	NC-Raleigh	3	19-35	526	6052.85
Florence	2020	80	312	NC-Raleigh	3	36-52	338	3976.8
Florence	2020	80	312	NC-Raleigh	3	53-70	0	0
